# Supplementary material for: Predicting no-shows for dental appointments
Source: PeerJ Comput Sci. 2022 Nov 9;8:e1147. doi: 10.7717/peerj-cs.1147 (PMC9680883; doi:10.7717/peerj-cs.1147)
Supplement: Supplemental Information 1 — Each line represents an appointment along with a set of variables [file peerj-cs-08-1147-s001.csv]

Marital Status	Gender	Nationality	Appointment Date	Appointment Time	Booking Date and Time	appointment Duration	SMS	Doctor ID	Attend	AgeAtAppointmentDate	Temperature	Weather
Single	Male		01/01/2019 0:00	01/01/1900 18:00	31/12/2018 0:00	60	Sent	69	1	69	17.25	Clouds
Single	Male		01/01/2019 0:00	01/01/1900 20:00	04/12/2018 0:00	30	Sent	1	0	33	16.19	Clouds
Single	Male	Saudi	01/01/2019 0:00	01/01/1900 16:30	31/12/2018 0:00	30	Sent	80	1	32	17.56	Clouds
Single	Male	Saudi	01/01/2019 0:00	01/01/1900 15:40	11/12/2018 0:00	40	Sent	53	1	32	17.25	Clear
Single	Male		01/01/2019 0:00	01/01/1900 20:30	31/12/2018 0:00	30	Sent	69	1	15	16.19	Clouds
Single	Male	Saudi	01/01/2019 0:00	01/01/1900 17:30	17/12/2018 0:00	15	Sent	42	0	21	16.53	Clouds
Single	Male		01/01/2019 0:00	01/01/1900 18:00	20/12/2018 0:00	60	Sent	69	0	55	17.25	Clouds
Single	Male	Saudi	01/01/2019 0:00	01/01/1900 17:30	10/12/2018 0:00	30	Sent	66	0	33	16.53	Clouds
Single	Female		01/01/2019 0:00	01/01/1900 14:00	01/01/2019 0:00	15	Sent	42	1	20	17.2	Clear
Single	Male		01/01/2019 0:00	01/01/1900 18:20	31/12/2018 0:00	40	Not Sent	53	0	29	17.25	Clouds
Single	Male		01/01/2019 0:00	01/01/1900 19:00	31/12/2018 0:00	30	Sent	80	1	29	16.21	Clouds
Single	Male	Saudi	01/01/2019 0:00	01/01/1900 16:00	29/12/2018 0:00	20	Sent	93	1	35	17.56	Clouds
Single	Female	Saudi	01/01/2019 0:00	01/01/1900 20:30	28/11/2018 0:00	30	Sent	62	0	33	16.19	Clouds
Single	Male		01/01/2019 0:00	01/01/1900 20:15	12/12/2018 0:00	30	Sent	42	1	15	16.19	Clouds
Single	Male	Saudi	01/01/2019 0:00	01/01/1900 19:00	31/12/2018 0:00	20	Sent	79	0	30	16.21	Clouds
Single	Male	Saudi	01/01/2019 0:00	01/01/1900 17:40	11/10/2018 0:00	40	Sent	46	0	36	16.53	Clouds
Single	Female	Saudi	01/01/2019 0:00	01/01/1900 18:40	29/12/2018 0:00	60	Not Sent	93	0	29	17.25	Clouds
Single	Male	Saudi	01/01/2019 0:00	01/01/1900 20:00	27/12/2018 0:00	60	Sent	49	1	22	16.19	Clouds
Single	Male	Saudi	01/01/2019 0:00	01/01/1900 21:00	31/12/2018 0:00	60	Sent	60	1	22	15.9	Clouds
Single	Male		01/01/2019 0:00	01/01/1900 17:00	03/07/2018 0:00	15	Sent	62	1	22	16.53	Clouds
Single	Male	Saudi	01/01/2019 0:00	01/01/1900 21:00	25/12/2018 0:00	30	Not Sent	80	1	41	15.9	Clouds
Single	Male		01/01/2019 0:00	01/01/1900 20:30	31/12/2018 0:00	30	Not Sent	60	1	27	16.19	Clouds
Single	Male		01/01/2019 0:00	01/01/1900 14:00	27/12/2018 0:00	30	Sent	36	1	79	17.2	Clear
Single	Female	Saudi	01/01/2019 0:00	01/01/1900 19:30	30/12/2018 0:00	30	Sent	4	1	28	16.21	Clouds
Single	Male	Saudi	01/01/2019 0:00	01/01/1900 18:20	10/12/2018 0:00	40	Not Sent	53	1	38	17.25	Clouds
Single	Male	Saudi	01/01/2019 0:00	01/01/1900 17:30	31/12/2018 0:00	30	Not Sent	4	1	51	16.53	Clouds
Single	Male		01/01/2019 0:00	01/01/1900 19:00	01/01/2019 0:00	15	Not Sent	42	1	24	16.21	Clouds
Single	Female	Saudi	01/01/2019 0:00	01/01/1900 19:00	21/11/2018 0:00	60	Sent	62	1	76	16.21	Clouds
Single	Female	Saudi	01/01/2019 0:00	01/01/1900 19:40	11/12/2018 0:00	40	Sent	53	1	27	16.21	Clouds
Single	Female		01/01/2019 0:00	01/01/1900 15:00	17/12/2018 0:00	30	Sent	42	1	38	17.25	Clear
Single	Female	Saudi	01/01/2019 0:00	01/01/1900 15:30	24/12/2018 0:00	30	Not Sent	36	1	54	17.25	Clear
Single	Male	Saudi	01/01/2019 0:00	01/01/1900 21:30	31/12/2018 0:00	30	Sent	55	1	53	15.9	Clouds
Single	Male	Saudi	01/01/2019 0:00	01/01/1900 21:30	18/12/2018 0:00	30	Sent	80	0	34	15.9	Clouds
Single	Female	Saudi	01/01/2019 0:00	01/01/1900 18:00	31/12/2018 0:00	30	Sent	34	1	27	17.25	Clouds
Single	Female		01/01/2019 0:00	01/01/1900 18:00	12/12/2018 0:00	20	Sent	79	0	52	17.25	Clouds
Single	Male	Saudi	01/01/2019 0:00	01/01/1900 20:00	10/12/2018 0:00	20	Sent	93	0	33	16.19	Clouds
Single	Male	Saudi	01/01/2019 0:00	01/01/1900 20:00	13/12/2018 0:00	30	Sent	55	1	30	16.19	Clouds
Single	Male		01/01/2019 0:00	01/01/1900 21:00	04/12/2018 0:00	60	Sent	26	1	25	15.9	Clouds
Single	Male	Saudi	01/01/2019 0:00	01/01/1900 17:00	29/12/2018 0:00	60	Sent	49	1	48	16.53	Clouds
Single	Male	Saudi	01/01/2019 0:00	01/01/1900 17:15	31/12/2018 0:00	15	Sent	42	1	24	16.53	Clouds
Single	Male		01/01/2019 0:00	01/01/1900 17:45	26/12/2018 0:00	60	Sent	36	1	34	16.53	Clouds
Single	Male		01/01/2019 0:00	01/01/1900 18:45	13/12/2018 0:00	135	Sent	36	1	36	17.25	Clouds
Single	Male	Saudi	01/01/2019 0:00	01/01/1900 15:30	31/12/2018 0:00	30	Sent	66	0	30	17.25	Clear
Single	Female		01/01/2019 0:00	01/01/1900 18:45	31/12/2018 0:00	55	Sent	42	1	19	17.25	Clouds
Single	Female	Saudi	01/01/2019 0:00	01/01/1900 20:00	28/11/2018 0:00	30	Sent	62	1	30	16.19	Clouds
Single	Female	Saudi	01/01/2019 0:00	01/01/1900 19:00	31/12/2018 0:00	30	Sent	4	1	44	16.21	Clouds
Single	Male		01/01/2019 0:00	01/01/1900 19:40	18/12/2018 0:00	60	Sent	79	1	43	16.21	Clouds
Single	Male	Saudi	01/01/2019 0:00	01/01/1900 16:30	10/12/2018 0:00	30	Sent	69	0	27	17.56	Clouds
Single	Male		01/01/2019 0:00	01/01/1900 17:00	13/10/2018 0:00	15	Sent	41	0	17	16.53	Clouds
Single	Male	Saudi	01/01/2019 0:00	01/01/1900 20:30	31/12/2018 0:00	30	Not Sent	26	1	36	16.19	Clouds
Single	Male	Saudi	01/01/2019 0:00	01/01/1900 21:00	28/11/2018 0:00	30	Sent	26	0	31	15.9	Clouds
Single	Male	Saudi	01/01/2019 0:00	01/01/1900 17:30	31/12/2018 0:00	60	Sent	54	1	37	16.53	Clouds
Single	Male		01/01/2019 0:00	01/01/1900 17:00	03/07/2018 0:00	30	Not Sent	86	0	24	16.53	Clouds
Single	Male	Saudi	01/01/2019 0:00	01/01/1900 19:00	31/12/2018 0:00	15	Sent	42	1	25	16.21	Clouds
Single	Female	Saudi	01/01/2019 0:00	01/01/1900 16:00	31/12/2018 0:00	30	Sent	80	1	34	17.56	Clouds
Single	Female	Saudi	01/01/2019 0:00	01/01/1900 17:00	31/12/2018 0:00	20	Sent	93	1	34	16.53	Clouds
Single	Male		01/01/2019 0:00	01/01/1900 16:20	31/12/2018 0:00	20	Sent	93	0	26	17.56	Clouds
Single	Female	Saudi	01/01/2019 0:00	01/01/1900 20:30	08/12/2018 0:00	90	Sent	55	0	39	16.19	Clouds
Single	Female	Saudi	01/01/2019 0:00	01/01/1900 17:30	16/12/2018 0:00	30	Sent	26	1	28	16.53	Clouds
Single	Male	Saudi	01/01/2019 0:00	01/01/1900 19:40	30/12/2018 0:00	60	Sent	93	1	38	16.21	Clouds
Single	Male	مصــرى	01/01/2019 0:00	01/01/1900 19:00	31/12/2018 0:00	60	Sent	66	1	62	16.21	Clouds
Single	Male	Saudi	01/01/2019 0:00	01/01/1900 18:00	31/12/2018 0:00	60	Not Sent	96	1	22	17.25	Clouds
Single	Male		01/01/2019 0:00	01/01/1900 17:30	01/01/2019 0:00	30	Sent	34	1	44	16.53	Clouds
Single	Male	Saudi	01/01/2019 0:00	01/01/1900 15:00	31/12/2018 0:00	60	Sent	54	1	47	17.25	Clear
Single	Male		01/01/2019 0:00	01/01/1900 18:00	30/12/2018 0:00	120	Sent	49	0	31	17.25	Clouds
Single	Male	Saudi	01/01/2019 0:00	01/01/1900 19:00	01/01/2019 0:00	60	Not Sent	49	1	72	16.21	Clouds
Single	Male	Saudi	01/01/2019 0:00	01/01/1900 18:00	06/12/2018 0:00	60	Sent	66	0	72	17.25	Clouds
Single	Male	Saudi	01/01/2019 0:00	01/01/1900 18:00	31/12/2018 0:00	60	Sent	66	1	72	17.25	Clouds
Single	Male	Saudi	01/01/2019 0:00	01/01/1900 18:30	22/12/2018 0:00	60	Sent	69	0	34	17.25	Clouds
Single	Male	Saudi	01/01/2019 0:00	01/01/1900 14:00	25/12/2018 0:00	120	Sent	69	1	34	17.2	Clear
Single	Male	Saudi	01/01/2019 0:00	01/01/1900 14:30	20/12/2018 0:00	30	Sent	42	1	26	17.2	Clear
Single	Male	Saudi	01/01/2019 0:00	01/01/1900 17:40	29/11/2018 0:00	40	Sent	96	0	32	16.53	Clouds
Single	Male	Saudi	01/01/2019 0:00	01/01/1900 18:30	31/12/2018 0:00	30	Not Sent	80	1	42	17.25	Clouds
Single	Male	Saudi	01/01/2019 0:00	01/01/1900 18:30	25/11/2018 0:00	30	Sent	62	0	32	17.25	Clouds
Single	Male	Saudi	01/01/2019 0:00	01/01/1900 20:45	27/11/2018 0:00	55	Sent	42	0	24	16.19	Clouds
Single	Male		01/01/2019 0:00	01/01/1900 18:30	16/12/2018 0:00	30	Sent	4	0	33	17.25	Clouds
Single	Male	Saudi	01/01/2019 0:00	01/01/1900 21:30	30/12/2018 0:00	30	Sent	26	0	25	15.9	Clouds
Single	Male		01/01/2019 0:00	01/01/1900 20:00	28/11/2018 0:00	15	Sent	42	1	14	16.19	Clouds
Married	Male	Saudi	01/01/2019 0:00	01/01/1900 21:00	31/12/2018 0:00	60	Sent	69	1	35	15.9	Clouds
Single	Female	Saudi	01/01/2019 0:00	01/01/1900 20:40	01/01/2019 0:00	60	Sent	79	1	65	16.19	Clouds
Single	Female	Saudi	01/01/2019 0:00	01/01/1900 20:40	01/01/2019 0:00	60	Sent	79	0	65	16.19	Clouds
Single	Male		01/01/2019 0:00	01/01/1900 19:30	31/12/2018 0:00	30	Not Sent	55	1	35	16.21	Clouds
Single	Female	Saudi	01/01/2019 0:00	01/01/1900 16:30	18/12/2018 0:00	60	Sent	60	0	23	17.56	Clouds
Single	Male	Saudi	01/01/2019 0:00	01/01/1900 16:00	31/12/2018 0:00	30	Not Sent	55	0	28	17.56	Clouds
Single	Female	Saudi	01/01/2019 0:00	01/01/1900 21:00	16/12/2018 0:00	30	Sent	4	0	29	15.9	Clouds
Single	Male	Saudi	01/01/2019 0:00	01/01/1900 20:15	18/12/2018 0:00	15	Sent	4	1	43	16.19	Clouds
Married	Male	Saudi	01/01/2019 0:00	01/01/1900 20:30	18/12/2018 0:00	30	Sent	4	1	41	16.19	Clouds
Single	Male	Saudi	01/01/2019 0:00	01/01/1900 20:30	31/12/2018 0:00	60	Sent	62	1	32	16.19	Clouds
Married	Female	Saudi	01/01/2019 0:00	01/01/1900 18:00	10/12/2018 0:00	60	Sent	80	1	37	17.25	Clouds
Single	Male	Saudi	01/01/2019 0:00	01/01/1900 16:30	23/12/2018 0:00	60	Not Sent	26	1	34	17.56	Clouds
Single	Male		01/01/2019 0:00	01/01/1900 19:30	17/12/2018 0:00	30	Not Sent	80	1	44	16.21	Clouds
Single	Male		01/01/2019 0:00	01/01/1900 14:00	11/12/2018 0:00	45	Sent	42	0	16	17.2	Clear
Single	Male		01/01/2019 0:00	01/01/1900 16:15	12/12/2018 0:00	45	Sent	42	1	16	17.56	Clouds
Single	Female	Saudi	01/01/2019 0:00	01/01/1900 18:00	02/10/2018 0:00	30	Sent	9	0	6	17.25	Clouds
Single	Male		01/01/2019 0:00	01/01/1900 20:30	24/12/2018 0:00	30	Sent	34	0	24	16.19	Clouds
Single	Male		01/01/2019 0:00	01/01/1900 19:00	04/12/2018 0:00	30	Sent	26	1	35	16.21	Clouds
Single	Male	Saudi	01/01/2019 0:00	01/01/1900 16:00	30/12/2018 0:00	30	Sent	26	1	31	17.56	Clouds
Single	Male	Saudi	01/01/2019 0:00	01/01/1900 19:00	01/07/2018 0:00	30	Sent	26	0	26	16.21	Clouds
Single	Male		01/01/2019 0:00	01/01/1900 14:45	18/12/2018 0:00	55	Sent	42	0	10	17.2	Clear
Single	Male	Saudi	01/01/2019 0:00	01/01/1900 19:15	06/12/2018 0:00	15	Sent	42	1	26	16.21	Clouds
Single	Male	Saudi	01/01/2019 0:00	01/01/1900 20:00	06/12/2018 0:00	60	Sent	66	1	26	16.19	Clouds
Single	Female	Saudi	01/01/2019 0:00	01/01/1900 20:00	22/12/2018 0:00	20	Sent	93	1	24	16.19	Clouds
Single	Male	Saudi	01/01/2019 0:00	01/01/1900 17:00	03/12/2018 0:00	15	Sent	42	1	18	16.53	Clouds
Single	Male	Saudi	01/01/2019 0:00	01/01/1900 16:20	22/12/2018 0:00	20	Sent	93	0	32	17.56	Clouds
Single	Male	Saudi	01/01/2019 0:00	01/01/1900 21:00	13/12/2018 0:00	30	Sent	74	0	26	15.9	Clouds
Single	Male	Saudi	01/01/2019 0:00	01/01/1900 19:30	28/11/2018 0:00	30	Sent	42	1	15	16.21	Clouds
Single	Female	Saudi	01/01/2019 0:00	01/01/1900 17:45	04/12/2018 0:00	45	Sent	42	1	15	16.53	Clouds
Single	Male	Saudi	01/01/2019 0:00	01/01/1900 17:00	17/12/2018 0:00	30	Sent	80	1	25	16.53	Clouds
Single	Male	Saudi	01/01/2019 0:00	01/01/1900 17:00	31/12/2018 0:00	40	Sent	53	1	29	16.53	Clouds
Married	Female	Saudi	01/01/2019 0:00	01/01/1900 16:00	03/12/2018 0:00	50	Sent	55	1	57	17.56	Clouds
Single	Male	Saudi	01/01/2019 0:00	01/01/1900 18:00	31/12/2018 0:00	30	Sent	55	1	34	17.25	Clouds
Single	Female	Saudi	01/01/2019 0:00	01/01/1900 19:00	18/12/2018 0:00	30	Sent	60	1	25	16.21	Clouds
Single	Male	Saudi	01/01/2019 0:00	01/01/1900 17:30	27/11/2018 0:00	45	Not Sent	62	1	51	16.53	Clouds
Single	Male	Saudi	01/01/2019 0:00	01/01/1900 14:15	25/12/2018 0:00	15	Sent	42	0	15	17.2	Clear
Single	Female	Saudi	01/01/2019 0:00	01/01/1900 21:30	18/12/2018 0:00	30	Sent	4	0	23	15.9	Clouds
Single	Female	Saudi	01/01/2019 0:00	01/01/1900 18:30	31/12/2018 0:00	60	Sent	54	1	31	17.25	Clouds
Single	Female	Saudi	01/01/2019 0:00	01/01/1900 17:00	02/07/2018 0:00	40	Sent	46	0	38	16.53	Clouds
Single	Male	Saudi	01/01/2019 0:00	01/01/1900 18:15	31/12/2018 0:00	45	Not Sent	62	1	52	17.25	Clouds
Single	Female	Saudi	01/01/2019 0:00	01/01/1900 18:30	31/12/2018 0:00	30	Sent	26	1	31	17.25	Clouds
Married	Female	Saudi	01/01/2019 0:00	01/01/1900 21:00	31/12/2018 0:00	30	Sent	55	1	71	15.9	Clouds
Single	Male	Saudi	01/01/2019 0:00	01/01/1900 19:00	09/10/2018 0:00	30	Sent	34	0	36	16.21	Clouds
Married	Female	Saudi	01/01/2019 0:00	01/01/1900 18:00	31/12/2018 0:00	30	Sent	26	1	29	17.25	Clouds
Single	Male	Saudi	01/01/2019 0:00	01/01/1900 16:00	26/12/2018 0:00	60	Sent	66	1	25	17.56	Clouds
Married	Female	Saudi	01/01/2019 0:00	01/01/1900 19:00	17/12/2018 0:00	30	Sent	4	0	25	16.21	Clouds
Single	Male	Saudi	01/01/2019 0:00	01/01/1900 17:00	31/12/2018 0:00	45	Not Sent	36	1	56	16.53	Clouds
Single	Female	Saudi	01/01/2019 0:00	01/01/1900 20:00	31/12/2018 0:00	30	Sent	34	0	17	16.19	Clouds
Single	Female	Saudi	01/01/2019 0:00	01/01/1900 20:00	01/01/2019 0:00	30	Not Sent	34	1	17	16.19	Clouds
Single	Male		01/01/2019 0:00	01/01/1900 14:30	26/12/2018 0:00	60	Not Sent	36	1	42	17.2	Clear
Single	Male	Saudi	01/01/2019 0:00	01/01/1900 17:20	17/12/2018 0:00	40	Sent	93	0	39	16.53	Clouds
Single	Female	Saudi	01/01/2019 0:00	01/01/1900 19:30	31/12/2018 0:00	30	Not Sent	34	0	24	16.21	Clouds
Married	Female	ســـــورى	01/01/2019 0:00	01/01/1900 19:00	11/12/2018 0:00	30	Sent	74	0	31	16.21	Clouds
Single	Male		01/01/2019 0:00	01/01/1900 15:00	30/12/2018 0:00	30	Sent	66	1	18	17.25	Clear
Single	Male	Saudi	01/01/2019 0:00	01/01/1900 20:00	31/12/2018 0:00	15	Not Sent	4	1	38	16.19	Clouds
Married	Male	Saudi	01/01/2019 0:00	01/01/1900 17:00	31/12/2018 0:00	30	Sent	54	1	35	16.53	Clouds
Married	Male	Saudi	01/01/2019 0:00	01/01/1900 20:30	31/12/2018 0:00	30	Not Sent	80	1	48	16.19	Clouds
Single	Male		01/01/2019 0:00	01/01/1900 19:00	11/12/2018 0:00	20	Sent	93	0	35	16.21	Clouds
Married	Female	Saudi	01/01/2019 0:00	01/01/1900 16:00	20/12/2018 0:00	60	Sent	34	1	31	17.56	Clouds
Single	Male	Saudi	01/01/2019 0:00	01/01/1900 18:30	31/12/2018 0:00	30	Sent	4	1	26	17.25	Clouds
Single	Male	Saudi	01/01/2019 0:00	01/01/1900 21:40	18/12/2018 0:00	60	Not Sent	80	0	51	15.9	Clouds
Married	Female	Saudi	01/01/2019 0:00	01/01/1900 18:30	31/12/2018 0:00	30	Sent	55	1	30	17.25	Clouds
Married	Female	Saudi	01/01/2019 0:00	01/01/1900 19:00	22/12/2018 0:00	60	Sent	69	1	59	16.21	Clouds
Married	Male	Saudi	01/01/2019 0:00	01/01/1900 19:00	17/12/2018 0:00	20	Sent	80	0	35	16.21	Clouds
Single	Male	Saudi	01/01/2019 0:00	01/01/1900 17:30	18/12/2018 0:00	30	Sent	69	1	36	16.53	Clouds
Single	Male	Saudi	01/01/2019 0:00	01/01/1900 17:30	18/12/2018 0:00	30	Not Sent	60	0	27	16.53	Clouds
Single	Male	Saudi	01/01/2019 0:00	01/01/1900 20:00	31/12/2018 0:00	30	Sent	69	1	25	16.19	Clouds
Married	Male	Saudi	01/01/2019 0:00	01/01/1900 19:30	09/12/2018 0:00	30	Sent	26	1	29	16.21	Clouds
Single	Female	Saudi	01/01/2019 0:00	01/01/1900 14:00	23/12/2018 0:00	15	Sent	42	0	22	17.2	Clear
Single	Female	Saudi	01/01/2019 0:00	01/01/1900 15:30	13/12/2018 0:00	45	Sent	42	1	19	17.25	Clear
Single	Female	Saudi	01/01/2019 0:00	01/01/1900 19:00	20/11/2018 0:00	45	Sent	9	0	7	16.21	Clouds
Single	Female	Saudi	01/01/2019 0:00	01/01/1900 19:45	20/11/2018 0:00	45	Sent	9	0	7	16.21	Clouds
Married	Female	Saudi	01/01/2019 0:00	01/01/1900 18:00	04/12/2018 0:00	30	Sent	26	0	54	17.25	Clouds
Single	Male		01/01/2019 0:00	01/01/1900 17:00	11/12/2018 0:00	60	Sent	79	1	41	16.53	Clouds
Single	Male		01/01/2019 0:00	01/01/1900 16:00	31/12/2018 0:00	60	Sent	54	1	43	17.56	Clouds
Single	Female	Saudi	01/01/2019 0:00	01/01/1900 16:30	11/12/2018 0:00	30	Sent	55	0	26	17.56	Clouds
Single	Male	Saudi	01/01/2019 0:00	01/01/1900 16:00	25/12/2018 0:00	30	Sent	26	1	27	17.56	Clouds
Single	Male		01/01/2019 0:00	01/01/1900 20:00	27/11/2018 0:00	30	Sent	26	0	35	16.19	Clouds
Married	Male	Saudi	01/01/2019 0:00	01/01/1900 17:00	11/12/2018 0:00	60	Sent	74	0	34	16.53	Clouds
Married	Male	Saudi	01/01/2019 0:00	01/01/1900 19:00	31/12/2018 0:00	30	Not Sent	80	1	30	16.21	Clouds
Single	Male		01/01/2019 0:00	01/01/1900 15:00	19/12/2018 0:00	60	Not Sent	60	0	29	17.25	Clear
Single	Male		01/01/2019 0:00	01/01/1900 19:00	31/12/2018 0:00	30	Sent	55	1	51	16.21	Clouds
Married	Male	Saudi	01/01/2019 0:00	01/01/1900 16:00	05/12/2018 0:00	40	Not Sent	53	0	32	17.56	Clouds
Single	Female	Saudi	01/01/2019 0:00	01/01/1900 19:30	31/12/2018 0:00	60	Sent	60	1	27	16.21	Clouds
Married	Female	Saudi	01/01/2019 0:00	01/01/1900 18:00	11/12/2018 0:00	30	Not Sent	74	0	36	17.25	Clouds
Married	Female	Saudi	01/01/2019 0:00	01/01/1900 18:00	11/12/2018 0:00	20	Sent	93	1	35	17.25	Clouds
Single	Female	Saudi	01/01/2019 0:00	01/01/1900 18:20	11/12/2018 0:00	20	Sent	93	1	25	17.25	Clouds
Single	Male	Saudi	01/01/2019 0:00	01/01/1900 15:00	12/12/2018 0:00	40	Sent	53	0	13	17.25	Clear
Single	Male		01/01/2019 0:00	01/01/1900 17:00	13/12/2018 0:00	30	Not Sent	4	1	49	16.53	Clouds
Single	Female	Saudi	01/01/2019 0:00	01/01/1900 20:30	01/12/2018 0:00	30	Sent	1	0	24	16.19	Clouds
Single	Female	Saudi	01/01/2019 0:00	01/01/1900 17:00	13/12/2018 0:00	120	Not Sent	36	0	24	16.53	Clouds
Single	Male		01/01/2019 0:00	01/01/1900 21:30	31/12/2018 0:00	30	Not Sent	4	1	21	15.9	Clouds
Married	Male	Saudi	01/01/2019 0:00	01/01/1900 17:00	31/12/2018 0:00	60	Not Sent	66	1	27	16.53	Clouds
Single	Male	Saudi	01/01/2019 0:00	01/01/1900 19:30	18/12/2018 0:00	30	Not Sent	69	0	31	16.21	Clouds
Single	Female	Saudi	01/01/2019 0:00	01/01/1900 18:00	18/12/2018 0:00	60	Not Sent	60	0	32	17.25	Clouds
Single	Male	Saudi	01/01/2019 0:00	01/01/1900 18:00	18/12/2018 0:00	30	Sent	4	0	23	17.25	Clouds
Married	Male	Saudi	01/01/2019 0:00	01/01/1900 16:00	20/12/2018 0:00	30	Sent	69	0	30	17.56	Clouds
Single	Male		01/01/2019 0:00	01/01/1900 19:30	31/12/2018 0:00	60	Sent	54	1	29	16.21	Clouds
Single	Male		01/01/2019 0:00	01/01/1900 17:00	30/12/2018 0:00	30	Sent	34	0	23	16.53	Clouds
Single	Male	Saudi	01/01/2019 0:00	01/01/1900 20:20	01/01/2019 0:00	40	Sent	53	1	31	16.19	Clouds
Single	Male	Saudi	01/01/2019 0:00	01/01/1900 18:00	31/12/2018 0:00	60	Not Sent	60	0	25	17.25	Clouds
Married	Female	Saudi	01/01/2019 0:00	01/01/1900 19:00	30/12/2018 0:00	60	Sent	49	0	51	16.21	Clouds
Single	Male	Saudi	01/01/2019 0:00	01/01/1900 18:00	29/12/2018 0:00	60	Sent	49	0	64	17.25	Clouds
Married	Male	Saudi	01/01/2019 0:00	01/01/1900 17:30	01/01/2019 0:00	30	Sent	55	1	29	16.53	Clouds
Single	Male	Saudi	01/01/2019 0:00	01/01/1900 15:30	30/12/2018 0:00	30	Not Sent	36	1	76	17.25	Clear
Single	Male		01/01/2019 0:00	01/01/1900 18:30	30/12/2018 0:00	30	Sent	34	0	36	17.25	Clouds
Single	Female	Saudi	01/01/2019 0:00	01/01/1900 16:00	31/12/2018 0:00	60	Sent	49	0	21	17.56	Clouds
Single	Male		01/01/2019 0:00	01/01/1900 14:30	27/12/2018 0:00	30	Not Sent	36	1	87	17.2	Clear
Single	Male	Saudi	01/01/2019 0:00	01/01/1900 16:00	01/01/2019 0:00	30	Sent	69	1	40	17.56	Clouds
Single	Female	Saudi	01/01/2019 0:00	01/01/1900 16:00	26/12/2018 0:00	30	Sent	60	1	17	17.56	Clouds
Single	Male	Saudi	01/01/2019 0:00	01/01/1900 16:30	31/12/2018 0:00	30	Not Sent	36	1	30	17.56	Clouds
Single	Male	Saudi	01/01/2019 0:00	01/01/1900 17:40	31/12/2018 0:00	40	Not Sent	53	1	30	16.53	Clouds
Single	Male		01/01/2019 0:00	01/01/1900 16:30	01/01/2019 0:00	30	Not Sent	60	1	40	17.56	Clouds
Single	Female		01/01/2019 0:00	01/01/1900 17:00	22/10/2018 0:00	30	Not Sent	34	1	24	16.53	Clouds
Single	Male		01/01/2019 0:00	01/01/1900 17:00	31/12/2018 0:00	30	Sent	69	1	29	16.53	Clouds
Single	Male		01/01/2019 0:00	01/01/1900 17:30	01/01/2019 0:00	30	Sent	80	1	31	16.53	Clouds
Married	Female	Saudi	01/01/2019 0:00	01/01/1900 16:40	31/12/2018 0:00	60	Sent	93	1	24	17.56	Clouds
Single	Male		01/01/2019 0:00	01/01/1900 18:00	12/12/2018 0:00	20	Sent	79	1	36	17.25	Clouds
Single	Male	Saudi	01/01/2019 0:00	01/01/1900 18:30	24/12/2018 0:00	60	Sent	34	1	64	17.25	Clouds
Single	Male	Saudi	01/01/2019 0:00	01/01/1900 19:00	31/12/2018 0:00	20	Sent	93	1	27	16.21	Clouds
Married	Female	Saudi	01/01/2019 0:00	01/01/1900 19:00	01/01/2019 0:00	20	Not Sent	93	1	26	16.21	Clouds
Single	Male	Saudi	01/01/2019 0:00	01/01/1900 19:00	31/12/2018 0:00	40	Sent	53	1	20	16.21	Clouds
Single	Male	Saudi	01/01/2019 0:00	01/01/1900 20:00	31/12/2018 0:00	30	Sent	80	1	20	16.19	Clouds
Married	Male	Saudi	01/01/2019 0:00	01/01/1900 20:20	01/01/2019 0:00	20	Sent	93	1	31	16.19	Clouds
Married	Male	Saudi	01/01/2019 0:00	01/01/1900 20:20	01/01/2019 0:00	20	Sent	93	1	31	16.19	Clouds
Single	Male		01/01/2019 0:00	01/01/1900 20:00	31/12/2018 0:00	40	Sent	79	1	30	16.19	Clouds
Single	Female	Saudi	01/01/2019 0:00	01/01/1900 20:00	31/12/2018 0:00	30	Not Sent	34	1	32	16.19	Clouds
Single	Male	Saudi	01/01/2019 0:00	01/01/1900 20:30	31/12/2018 0:00	30	Not Sent	55	1	43	16.19	Clouds
Single	Male		01/01/2019 0:00	01/01/1900 21:00	30/12/2018 0:00	30	Not Sent	34	1	31	15.9	Clouds
Single	Male	Saudi	01/01/2019 0:00	01/01/1900 21:00	26/12/2018 0:00	30	Sent	34	1	13	15.9	Clouds
Single	Male		01/01/2019 0:00	01/01/1900 21:30	01/01/2019 0:00	30	Sent	34	1	18	15.9	Clouds
Single	Female	Saudi	01/01/2019 0:00	01/01/1900 21:30	31/12/2018 0:00	30	Not Sent	4	0	32	15.9	Clouds
Single	Female	Saudi	01/01/2019 0:00	01/01/1900 18:30	02/07/2018 0:00	15	Sent	42	1	20	17.25	Clouds
Single	Male	Saudi	01/01/2019 0:00	01/01/1900 17:00	31/12/2018 0:00	30	Sent	13	1	38	16.53	Clouds
Single	Female	Saudi	01/01/2019 0:00	01/01/1900 18:30	02/12/2018 0:00	30	Sent	1	0	26	17.25	Clouds
Single	Female	Saudi	01/01/2019 0:00	01/01/1900 20:00	31/12/2018 0:00	30	Sent	80	0	20	16.19	Clouds
Single	Male	Saudi	01/01/2019 0:00	01/01/1900 16:40	10/12/2018 0:00	40	Sent	53	0	11	17.56	Clouds
Single	Male	Saudi	01/01/2019 0:00	01/01/1900 20:00	01/10/2018 0:00	30	Sent	69	0	33	16.19	Clouds
Single	Male	Saudi	01/01/2019 0:00	01/01/1900 20:00	31/12/2018 0:00	30	Not Sent	25	1	27	16.19	Clouds
Single	Female	Saudi	01/01/2019 0:00	01/01/1900 17:30	11/12/2018 0:00	30	Sent	19	0	39	16.53	Clouds
Single	Female	Saudi	01/01/2019 0:00	01/01/1900 19:00	31/12/2018 0:00	60	Sent	13	1	51	16.21	Clouds
Single	Female	Saudi	01/01/2019 0:00	01/01/1900 21:00	31/12/2018 0:00	60	Sent	13	0	44	15.9	Clouds
Single	Female	Saudi	01/01/2019 0:00	01/01/1900 16:00	31/12/2018 0:00	60	Sent	13	1	40	17.56	Clouds
Single	Male	Saudi	01/01/2019 0:00	01/01/1900 14:30	26/12/2018 0:00	30	Not Sent	14	1	39	17.2	Clear
Single	Male	Saudi	01/01/2019 0:00	01/01/1900 17:30	09/12/2018 0:00	30	Sent	23	0	39	16.53	Clouds
Single	Male	Saudi	01/01/2019 0:00	01/01/1900 16:45	31/12/2018 0:00	30	Sent	20	1	39	17.56	Clouds
Single	Male	Saudi	01/01/2019 0:00	01/01/1900 17:20	26/06/2018 0:00	40	Sent	10	0	34	16.53	Clouds
Single	Male	Saudi	01/01/2019 0:00	01/01/1900 18:00	04/12/2018 0:00	180	Not Sent	1008	0	39	17.25	Clouds
Single	Male	Saudi	01/01/2019 0:00	01/01/1900 16:40	22/11/2018 0:00	260	Not Sent	24	0	39	17.56	Clouds
Single	Male	Saudi	01/01/2019 0:00	01/01/1900 17:00	22/11/2018 0:00	240	Not Sent	25	0	39	16.53	Clouds
Single	Male	Saudi	01/01/2019 0:00	01/01/1900 17:00	27/11/2018 0:00	300	Not Sent	28	0	39	16.53	Clouds
Single	Male	Saudi	01/01/2019 0:00	01/01/1900 18:00	16/12/2018 0:00	180	Not Sent	3	0	39	17.25	Clouds
Single	Male	Saudi	01/01/2019 0:00	01/01/1900 17:00	11/10/2018 0:00	230	Not Sent	31	0	39	16.53	Clouds
Single	Male	Saudi	01/01/2019 0:00	01/01/1900 16:00	11/11/2018 0:00	240	Not Sent	8	0	39	17.56	Clouds
Single	Male	Saudi	01/01/2019 0:00	01/01/1900 19:00	27/11/2018 0:00	60	Sent	13	0	41	16.21	Clouds
Single	Male	Saudi	01/01/2019 0:00	01/01/1900 17:00	31/12/2018 0:00	180	Not Sent	29	1	36	16.53	Clouds
Single	Male	Saudi	01/01/2019 0:00	01/01/1900 17:30	09/12/2018 0:00	30	Sent	19	0	37	16.53	Clouds
Single	Male	Saudi	01/01/2019 0:00	01/01/1900 19:30	31/12/2018 0:00	30	Sent	25	1	21	16.21	Clouds
Single	Male	Saudi	01/01/2019 0:00	01/01/1900 16:15	31/12/2018 0:00	30	Sent	20	1	18	17.56	Clouds
Single	Male	Saudi	01/01/2019 0:00	01/01/1900 17:00	31/12/2018 0:00	45	Sent	20	1	59	16.53	Clouds
Single	Male	Saudi	01/01/2019 0:00	01/01/1900 14:00	31/12/2018 0:00	30	Sent	14	1	32	17.2	Clear
Single	Female	Saudi	01/01/2019 0:00	01/01/1900 15:30	31/12/2018 0:00	30	Sent	14	1	31	17.25	Clear
Single	Female	Saudi	01/01/2019 0:00	01/01/1900 18:00	29/11/2018 0:00	60	Sent	13	1	58	17.25	Clouds
Single	Male	Saudi	01/01/2019 0:00	01/01/1900 18:30	31/12/2018 0:00	30	Not Sent	25	0	60	17.25	Clouds
Single	Male	Saudi	01/01/2019 0:00	01/01/1900 20:30	04/12/2018 0:00	30	Sent	25	0	18	16.19	Clouds
Single	Male	Saudi	01/01/2019 0:00	01/01/1900 20:30	29/11/2018 0:00	30	Sent	25	0	18	16.19	Clouds
Single	Male	Saudi	01/01/2019 0:00	01/01/1900 20:00	31/12/2018 0:00	120	Sent	13	0	42	16.19	Clouds
Single	Male		01/01/2019 0:00	01/01/1900 18:30	09/12/2018 0:00	60	Sent	23	0	54	17.25	Clouds
Single	Male	Saudi	01/01/2019 0:00	01/01/1900 19:30	20/12/2018 0:00	30	Not Sent	25	0	51	16.21	Clouds
Single	Male	Saudi	01/01/2019 0:00	01/01/1900 18:30	02/12/2018 0:00	30	Sent	25	0	27	17.25	Clouds
Single	Male	Saudi	01/01/2019 0:00	01/01/1900 17:40	24/12/2018 0:00	60	Sent	24	0	16	16.53	Clouds
Single	Male	Saudi	01/01/2019 0:00	01/01/1900 19:30	24/12/2018 0:00	120	Sent	29	0	34	16.21	Clouds
Single	Male	Saudi	01/01/2019 0:00	01/01/1900 14:00	04/11/2018 0:00	60	Not Sent	40	0	55	17.2	Clear
Single	Male	Saudi	01/01/2019 0:00	01/01/1900 19:00	31/12/2018 0:00	30	Not Sent	25	1	22	16.21	Clouds
Single	Male		01/01/2019 0:00	01/01/1900 20:00	03/12/2018 0:00	60	Sent	13	0	27	16.19	Clouds
Single	Male		01/01/2019 0:00	01/01/1900 19:30	31/12/2018 0:00	30	Sent	25	0	27	16.21	Clouds
Single	Male		01/01/2019 0:00	01/01/1900 19:30	02/01/2018 0:00	30	Sent	28	0	32	16.21	Clouds
Single	Male		01/01/2019 0:00	01/01/1900 17:00	22/11/2018 0:00	30	Sent	28	0	37	16.53	Clouds
Single	Male	Saudi	01/01/2019 0:00	01/01/1900 17:30	03/12/2018 0:00	30	Sent	25	0	26	16.53	Clouds
Single	Male		01/01/2019 0:00	01/01/1900 19:00	28/11/2018 0:00	30	Sent	25	0	26	16.21	Clouds
Single	Male	Saudi	01/01/2019 0:00	01/01/1900 17:00	03/12/2018 0:00	30	Sent	25	1	28	16.53	Clouds
Single	Male	Saudi	01/01/2019 0:00	01/01/1900 18:00	17/12/2018 0:00	60	Not Sent	40	0	23	17.25	Clouds
Single	Male	Saudi	01/01/2019 0:00	01/01/1900 17:00	24/12/2018 0:00	20	Sent	24	0	34	16.53	Clouds
Single	Male	Saudi	01/01/2019 0:00	01/01/1900 17:30	31/12/2018 0:00	30	Not Sent	25	1	27	16.53	Clouds
Single	Male		01/01/2019 0:00	01/01/1900 16:00	01/11/2018 0:00	20	Sent	27	0	12	17.56	Clouds
Single	Male	Saudi	01/01/2019 0:00	01/01/1900 16:00	31/12/2018 0:00	30	Sent	14	0	20	17.56	Clouds
Single	Male		01/01/2019 0:00	01/01/1900 15:30	18/12/2018 0:00	90	Not Sent	40	0	37	17.25	Clear
Single	Male		01/01/2019 0:00	01/01/1900 16:00	20/12/2018 0:00	30	Sent	14	0	40	17.56	Clouds
Single	Female	Saudi	01/01/2019 0:00	01/01/1900 16:30	23/12/2018 0:00	30	Sent	29	1	39	17.56	Clouds
Single	Male	Saudi	01/01/2019 0:00	01/01/1900 16:00	17/10/2018 0:00	40	Sent	24	0	22	17.56	Clouds
Married	Female	Saudi	01/01/2019 0:00	01/01/1900 14:00	24/12/2018 0:00	30	Sent	14	0	39	17.2	Clear
Single	Male	Saudi	01/01/2019 0:00	01/01/1900 18:00	31/12/2018 0:00	30	Not Sent	25	1	28	17.25	Clouds
Married	Male	Saudi	01/01/2019 0:00	01/01/1900 18:15	28/11/2018 0:00	45	Sent	19	0	34	17.25	Clouds
Single	Female	Saudi	01/01/2019 0:00	01/01/1900 17:00	05/12/2018 0:00	30	Sent	23	0	17	16.53	Clouds
Single	Male	Saudi	01/01/2019 0:00	01/01/1900 17:00	17/12/2018 0:00	60	Sent	40	0	35	16.53	Clouds
Single	Male		01/01/2019 0:00	01/01/1900 15:45	31/12/2018 0:00	30	Sent	20	1	28	17.25	Clear
Single	Male	Saudi	01/01/2019 0:00	01/01/1900 17:00	31/12/2018 0:00	30	Not Sent	1023	1	5	16.53	Clouds
Single	Male	Saudi	01/01/2019 0:00	01/01/1900 17:30	31/12/2018 0:00	30	Not Sent	1023	1	7	16.53	Clouds
Single	Female	Saudi	01/01/2019 0:00	01/01/1900 15:00	25/12/2018 0:00	30	Sent	14	0	22	17.25	Clear
Single	Male	Saudi	02/01/2019 0:00	01/01/1900 20:00	01/01/2019 0:00	30	Sent	36	0	32	18.6	Clouds
Single	Male	Saudi	02/01/2019 0:00	01/01/1900 16:00	27/11/2018 0:00	30	Sent	80	1	17	24.84	Clouds
Single	Male	Saudi	02/01/2019 0:00	01/01/1900 21:00	02/01/2019 0:00	30	Sent	74	0	37	18.6	Clouds
Single	Male	Saudi	02/01/2019 0:00	01/01/1900 20:45	01/01/2019 0:00	55	Sent	42	1	25	18.6	Clouds
Single	Male	Saudi	02/01/2019 0:00	01/01/1900 21:15	18/12/2018 0:00	30	Sent	44	0	14	18.6	Clouds
Single	Male	Saudi	02/01/2019 0:00	01/01/1900 18:30	17/12/2018 0:00	30	Sent	91	1	14	21.35	Clouds
Single	Male	Saudi	02/01/2019 0:00	01/01/1900 15:00	22/12/2018 0:00	60	Sent	49	0	39	24.32	Clouds
Single	Male		02/01/2019 0:00	01/01/1900 20:30	01/01/2019 0:00	30	Sent	91	0	33	18.6	Clouds
Single	Male		02/01/2019 0:00	01/01/1900 19:00	31/12/2018 0:00	40	Sent	53	1	64	19.94	Clouds
Single	Male		02/01/2019 0:00	01/01/1900 17:15	01/01/2019 0:00	15	Sent	42	1	14	22.95	Clouds
Single	Male	Saudi	02/01/2019 0:00	01/01/1900 18:00	19/12/2018 0:00	20	Not Sent	79	1	52	21.35	Clouds
Single	Male	Saudi	02/01/2019 0:00	01/01/1900 14:30	12/12/2018 0:00	15	Sent	42	1	48	23.24	Clouds
Single	Male	Saudi	02/01/2019 0:00	01/01/1900 20:30	01/01/2019 0:00	60	Not Sent	73	0	17	18.6	Clouds
Single	Male		02/01/2019 0:00	01/01/1900 18:30	01/01/2019 0:00	30	Sent	74	1	35	21.35	Clouds
Single	Male		02/01/2019 0:00	01/01/1900 18:15	05/12/2018 0:00	15	Sent	42	1	33	21.35	Clouds
Single	Male		02/01/2019 0:00	01/01/1900 21:00	09/12/2018 0:00	30	Sent	73	0	31	18.6	Clouds
Single	Female	Saudi	02/01/2019 0:00	01/01/1900 16:00	18/12/2018 0:00	30	Sent	81	1	13	24.84	Clouds
Single	Male		02/01/2019 0:00	01/01/1900 16:30	19/12/2018 0:00	30	Sent	91	0	15	24.84	Clouds
Single	Male		02/01/2019 0:00	01/01/1900 20:30	27/11/2018 0:00	15	Sent	42	1	16	18.6	Clouds
Single	Male		02/01/2019 0:00	01/01/1900 17:30	17/12/2018 0:00	30	Not Sent	73	1	35	22.95	Clouds
Single	Male	Saudi	02/01/2019 0:00	01/01/1900 16:00	01/01/2019 0:00	60	Sent	49	1	22	24.84	Clouds
Single	Male	Saudi	02/01/2019 0:00	01/01/1900 20:00	01/01/2019 0:00	60	Sent	71	1	39	18.6	Clouds
Single	Male		02/01/2019 0:00	01/01/1900 17:00	19/12/2018 0:00	30	Sent	81	0	12	22.95	Clouds
Single	Male	Saudi	02/01/2019 0:00	01/01/1900 18:45	05/12/2018 0:00	55	Sent	42	1	18	21.35	Clouds
Single	Male	Saudi	02/01/2019 0:00	01/01/1900 15:00	01/01/2019 0:00	30	Sent	4	0	18	24.32	Clouds
Single	Male	Saudi	02/01/2019 0:00	01/01/1900 16:00	01/01/2019 0:00	60	Sent	49	0	18	24.84	Clouds
Single	Male		02/01/2019 0:00	01/01/1900 20:45	01/01/2019 0:00	55	Sent	48	1	32	18.6	Clouds
Single	Male		02/01/2019 0:00	01/01/1900 15:30	20/12/2018 0:00	15	Sent	42	1	41	24.32	Clouds
Single	Male	Saudi	02/01/2019 0:00	01/01/1900 18:30	24/12/2018 0:00	30	Sent	81	1	8	21.35	Clouds
Single	Male		02/01/2019 0:00	01/01/1900 21:30	26/12/2018 0:00	15	Sent	48	1	20	18.6	Clouds
Single	Male	Saudi	02/01/2019 0:00	01/01/1900 20:00	02/01/2019 0:00	30	Sent	74	1	35	18.6	Clouds
Single	Female	Saudi	02/01/2019 0:00	01/01/1900 18:40	17/12/2018 0:00	40	Sent	79	0	49	21.35	Clouds
Single	Male	Saudi	02/01/2019 0:00	01/01/1900 18:30	23/12/2018 0:00	15	Sent	48	1	39	21.35	Clouds
Single	Male		02/01/2019 0:00	01/01/1900 19:20	17/12/2018 0:00	40	Sent	79	0	15	19.94	Clouds
Single	Female	Saudi	02/01/2019 0:00	01/01/1900 14:45	03/12/2018 0:00	55	Sent	42	1	25	23.24	Clouds
Single	Male	Saudi	02/01/2019 0:00	01/01/1900 16:30	01/01/2019 0:00	15	Sent	42	1	23	24.84	Clouds
Single	Male		02/01/2019 0:00	01/01/1900 19:00	01/01/2019 0:00	60	Sent	71	1	17	19.94	Clouds
Single	Male		02/01/2019 0:00	01/01/1900 17:00	01/01/2019 0:00	40	Not Sent	53	1	38	22.95	Clouds
Single	Male	Saudi	02/01/2019 0:00	01/01/1900 19:00	01/01/2019 0:00	30	Not Sent	44	1	7	19.94	Clouds
Single	Female		02/01/2019 0:00	01/01/1900 14:30	01/01/2019 0:00	30	Sent	4	1	33	23.24	Clouds
Single	Male		02/01/2019 0:00	01/01/1900 19:00	01/01/2019 0:00	60	Sent	66	0	35	19.94	Clouds
Single	Male		02/01/2019 0:00	01/01/1900 17:00	27/11/2018 0:00	30	Sent	67	0	33	22.95	Clouds
Single	Female		02/01/2019 0:00	01/01/1900 13:30	02/01/2019 0:00	15	Sent	4	0	16	21.86	Clouds
Single	Male	Saudi	02/01/2019 0:00	01/01/1900 18:30	25/12/2018 0:00	30	Not Sent	74	0	35	21.35	Clouds
Single	Male	Saudi	02/01/2019 0:00	01/01/1900 16:45	19/12/2018 0:00	55	Sent	42	0	29	24.84	Clouds
Single	Male		02/01/2019 0:00	01/01/1900 16:00	01/01/2019 0:00	30	Sent	44	1	12	24.84	Clouds
Single	Male		02/01/2019 0:00	01/01/1900 18:15	01/12/2018 0:00	15	Sent	48	0	20	21.35	Clouds
Single	Male	Saudi	02/01/2019 0:00	01/01/1900 20:00	01/01/2019 0:00	45	Sent	44	1	6	18.6	Clouds
Single	Male		02/01/2019 0:00	01/01/1900 15:30	17/12/2018 0:00	15	Sent	42	0	20	24.32	Clouds
Single	Male		02/01/2019 0:00	01/01/1900 15:00	17/12/2018 0:00	15	Sent	42	0	20	24.32	Clouds
Married	Male	Saudi	02/01/2019 0:00	01/01/1900 18:00	02/07/2018 0:00	40	Sent	53	0	42	21.35	Clouds
Single	Male		02/01/2019 0:00	01/01/1900 16:00	25/12/2018 0:00	30	Sent	74	1	29	24.84	Clouds
Single	Male	Saudi	02/01/2019 0:00	01/01/1900 16:00	18/12/2018 0:00	30	Sent	4	0	15	24.84	Clouds
Single	Male		02/01/2019 0:00	01/01/1900 20:00	26/12/2018 0:00	60	Sent	49	1	21	18.6	Clouds
Single	Male	Saudi	02/01/2019 0:00	01/01/1900 15:45	16/12/2018 0:00	55	Sent	42	0	33	24.32	Clouds
Single	Female	Saudi	02/01/2019 0:00	01/01/1900 15:00	01/01/2019 0:00	60	Sent	66	0	40	24.32	Clouds
Single	Male	Saudi	02/01/2019 0:00	01/01/1900 20:45	18/12/2018 0:00	30	Sent	44	0	9	18.6	Clouds
Single	Male	Saudi	02/01/2019 0:00	01/01/1900 17:00	24/11/2018 0:00	45	Sent	66	0	52	22.95	Clouds
Single	Male		02/01/2019 0:00	01/01/1900 14:15	03/12/2018 0:00	15	Sent	42	1	30	23.24	Clouds
Single	Male	Saudi	02/01/2019 0:00	01/01/1900 16:20	31/12/2018 0:00	40	Sent	53	1	37	24.84	Clouds
Single	Male	Saudi	02/01/2019 0:00	01/01/1900 13:15	23/12/2018 0:00	15	Sent	4	0	41	21.86	Clouds
Single	Male		02/01/2019 0:00	01/01/1900 19:15	25/12/2018 0:00	15	Sent	48	1	33	19.94	Clouds
Single	Male		02/01/2019 0:00	01/01/1900 15:30	02/01/2019 0:00	30	Not Sent	49	1	23	24.32	Clouds
Single	Male	Saudi	02/01/2019 0:00	01/01/1900 19:40	17/12/2018 0:00	40	Sent	53	1	19	19.94	Clouds
Single	Male	Saudi	02/01/2019 0:00	01/01/1900 21:00	29/12/2018 0:00	15	Sent	48	1	17	18.6	Clouds
Single	Male		02/01/2019 0:00	01/01/1900 17:30	28/11/2018 0:00	15	Sent	42	1	24	22.95	Clouds
Single	Female		02/01/2019 0:00	01/01/1900 16:00	10/12/2018 0:00	60	Sent	66	1	41	24.84	Clouds
Single	Male	Saudi	02/01/2019 0:00	01/01/1900 18:00	05/07/2018 0:00	30	Sent	74	1	32	21.35	Clouds
Single	Male	Saudi	02/01/2019 0:00	01/01/1900 20:30	23/12/2018 0:00	30	Sent	91	0	23	18.6	Clouds
Single	Male		02/01/2019 0:00	01/01/1900 18:30	12/12/2018 0:00	15	Sent	48	0	20	21.35	Clouds
Single	Male	Saudi	02/01/2019 0:00	01/01/1900 17:00	29/11/2018 0:00	60	Sent	72	0	46	22.95	Clouds
Single	Male		02/01/2019 0:00	01/01/1900 16:30	31/12/2018 0:00	30	Sent	44	1	11	24.84	Clouds
Single	Male	Saudi	02/01/2019 0:00	01/01/1900 18:20	31/12/2018 0:00	40	Sent	53	1	34	21.35	Clouds
Single	Male		02/01/2019 0:00	01/01/1900 18:00	25/06/2018 0:00	40	Not Sent	79	0	26	21.35	Clouds
Single	Male		02/01/2019 0:00	01/01/1900 19:00	08/12/2018 0:00	60	Not Sent	66	0	54	19.94	Clouds
Single	Male		02/01/2019 0:00	01/01/1900 17:30	28/10/2018 0:00	45	Not Sent	52	1	34	22.95	Clouds
Single	Male	Saudi	02/01/2019 0:00	01/01/1900 16:00	31/12/2018 0:00	60	Not Sent	54	1	36	24.84	Clouds
Single	Male		02/01/2019 0:00	01/01/1900 17:00	05/12/2018 0:00	15	Sent	42	1	14	22.95	Clouds
Single	Male	Saudi	02/01/2019 0:00	01/01/1900 16:30	01/01/2019 0:00	30	Not Sent	71	1	29	24.84	Clouds
Single	Male		02/01/2019 0:00	01/01/1900 18:15	26/12/2018 0:00	15	Sent	48	1	26	21.35	Clouds
Single	Male	Saudi	02/01/2019 0:00	01/01/1900 17:00	19/12/2018 0:00	45	Sent	52	1	33	22.95	Clouds
Single	Male	Saudi	02/01/2019 0:00	01/01/1900 19:30	01/01/2019 0:00	30	Not Sent	80	1	42	19.94	Clouds
Single	Male	Saudi	02/01/2019 0:00	01/01/1900 18:00	01/01/2019 0:00	30	Sent	83	1	7	21.35	Clouds
Single	Female	Saudi	02/01/2019 0:00	01/01/1900 19:40	01/01/2019 0:00	40	Not Sent	79	1	26	19.94	Clouds
Single	Male	Saudi	02/01/2019 0:00	01/01/1900 20:30	05/12/2018 0:00	30	Sent	80	1	40	18.6	Clouds
Single	Male		02/01/2019 0:00	01/01/1900 16:30	13/12/2018 0:00	30	Not Sent	74	0	18	24.84	Clouds
Single	Male		02/01/2019 0:00	01/01/1900 13:15	24/12/2018 0:00	30	Sent	4	0	25	21.86	Clouds
Single	Male	Saudi	02/01/2019 0:00	01/01/1900 16:15	01/01/2019 0:00	15	Sent	4	1	53	24.84	Clouds
Single	Male		02/01/2019 0:00	01/01/1900 14:00	01/01/2019 0:00	15	Sent	42	1	13	23.24	Clouds
Single	Male	Saudi	02/01/2019 0:00	01/01/1900 18:30	16/12/2018 0:00	30	Sent	74	0	35	21.35	Clouds
Single	Male	Saudi	02/01/2019 0:00	01/01/1900 17:00	04/07/2018 0:00	30	Sent	74	1	60	22.95	Clouds
Single	Male	Saudi	02/01/2019 0:00	01/01/1900 17:30	11/12/2018 0:00	60	Sent	77	1	24	22.95	Clouds
Single	Male		02/01/2019 0:00	01/01/1900 13:45	23/12/2018 0:00	30	Sent	4	1	56	21.86	Clouds
Single	Male	Saudi	02/01/2019 0:00	01/01/1900 10:00	01/01/2019 0:00	30	Sent	4	0	32	17.2	Clouds
Single	Male	Saudi	02/01/2019 0:00	01/01/1900 16:30	18/12/2018 0:00	30	Sent	81	1	4	24.84	Clouds
Married	Female	Saudi	02/01/2019 0:00	01/01/1900 21:00	31/12/2018 0:00	30	Sent	54	0	36	18.6	Clouds
Single	Male	كــويــتى	02/01/2019 0:00	01/01/1900 18:00	29/11/2018 0:00	60	Sent	72	0	56	21.35	Clouds
Single	Male	Saudi	02/01/2019 0:00	01/01/1900 20:00	19/12/2018 0:00	30	Sent	83	0	11	18.6	Clouds
Single	Female	Saudi	02/01/2019 0:00	01/01/1900 19:30	26/12/2018 0:00	30	Not Sent	81	1	13	19.94	Clouds
Single	Male	Saudi	02/01/2019 0:00	01/01/1900 20:45	01/01/2019 0:00	30	Sent	44	1	9	18.6	Clouds
Single	Male	Saudi	02/01/2019 0:00	01/01/1900 20:00	01/01/2019 0:00	15	Sent	52	1	46	18.6	Clouds
Married	Female		02/01/2019 0:00	01/01/1900 18:20	01/01/2019 0:00	20	Sent	79	1	64	21.35	Clouds
Single	Female	Saudi	02/01/2019 0:00	01/01/1900 18:30	31/12/2018 0:00	30	Sent	44	1	9	21.35	Clouds
Single	Female	Saudi	02/01/2019 0:00	01/01/1900 12:30	24/12/2018 0:00	30	Not Sent	4	0	28	19.47	Clouds
Single	Male		02/01/2019 0:00	01/01/1900 17:30	02/01/2019 0:00	30	Sent	83	1	15	22.95	Clouds
Single	Male		02/01/2019 0:00	01/01/1900 18:00	01/12/2018 0:00	15	Sent	48	1	15	21.35	Clouds
Single	Female	Saudi	02/01/2019 0:00	01/01/1900 17:00	13/12/2018 0:00	30	Sent	83	0	12	22.95	Clouds
Married	Female	Saudi	02/01/2019 0:00	01/01/1900 16:00	17/12/2018 0:00	60	Sent	91	0	33	24.84	Clouds
Single	Male		02/01/2019 0:00	01/01/1900 20:00	10/12/2018 0:00	120	Sent	82	0	30	18.6	Clouds
Single	Male	Saudi	02/01/2019 0:00	01/01/1900 21:15	01/01/2019 0:00	15	Not Sent	44	1	12	18.6	Clouds
Single	Male	Saudi	02/01/2019 0:00	01/01/1900 19:00	25/12/2018 0:00	30	Sent	81	0	5	19.94	Clouds
Single	Male	Saudi	02/01/2019 0:00	01/01/1900 19:00	26/12/2018 0:00	30	Sent	81	1	5	19.94	Clouds
Single	Female	Saudi	02/01/2019 0:00	01/01/1900 16:15	05/12/2018 0:00	15	Sent	42	1	19	24.84	Clouds
Single	Male		02/01/2019 0:00	01/01/1900 15:00	01/01/2019 0:00	60	Not Sent	80	0	44	24.32	Clouds
Single	Male		02/01/2019 0:00	01/01/1900 15:00	02/01/2019 0:00	60	Not Sent	80	1	44	24.32	Clouds
Single	Male	Saudi	02/01/2019 0:00	01/01/1900 15:00	01/01/2019 0:00	30	Sent	4	1	34	24.32	Clouds
Single	Female	Saudi	02/01/2019 0:00	01/01/1900 18:00	04/12/2018 0:00	15	Sent	42	1	16	21.35	Clouds
Single	Male	Saudi	02/01/2019 0:00	01/01/1900 19:30	12/12/2018 0:00	30	Sent	48	1	39	19.94	Clouds
Married	Female	Saudi	02/01/2019 0:00	01/01/1900 17:00	31/12/2018 0:00	60	Sent	54	1	78	22.95	Clouds
Married	Female	Saudi	02/01/2019 0:00	01/01/1900 18:00	19/12/2018 0:00	60	Sent	54	0	78	21.35	Clouds
Married	Female	Saudi	02/01/2019 0:00	01/01/1900 19:00	19/12/2018 0:00	60	Sent	82	0	78	19.94	Clouds
Married	Female	Saudi	02/01/2019 0:00	01/01/1900 18:00	31/12/2018 0:00	60	Sent	82	1	78	21.35	Clouds
Single	Male	Saudi	02/01/2019 0:00	01/01/1900 20:00	16/12/2018 0:00	15	Sent	42	0	15	18.6	Clouds
Single	Male		02/01/2019 0:00	01/01/1900 20:00	01/01/2019 0:00	60	Sent	74	0	59	18.6	Clouds
Single	Male	Saudi	02/01/2019 0:00	01/01/1900 20:00	10/12/2018 0:00	30	Sent	66	1	18	18.6	Clouds
Single	Female	Saudi	02/01/2019 0:00	01/01/1900 18:45	19/12/2018 0:00	55	Sent	48	1	34	21.35	Clouds
Single	Male	Saudi	02/01/2019 0:00	01/01/1900 20:30	10/12/2018 0:00	30	Sent	66	0	25	18.6	Clouds
Single	Male	Saudi	02/01/2019 0:00	01/01/1900 17:40	02/07/2018 0:00	40	Sent	53	0	24	22.95	Clouds
Married	Female	Saudi	02/01/2019 0:00	01/01/1900 20:15	08/12/2018 0:00	15	Sent	42	1	35	18.6	Clouds
Single	Female	Saudi	02/01/2019 0:00	01/01/1900 20:30	12/12/2018 0:00	30	Sent	74	0	18	18.6	Clouds
Married	Female	Saudi	02/01/2019 0:00	01/01/1900 16:00	01/01/2019 0:00	30	Sent	82	0	61	24.84	Clouds
Single	Male	Saudi	02/01/2019 0:00	01/01/1900 20:00	25/12/2018 0:00	15	Sent	48	1	26	18.6	Clouds
Single	Male	Saudi	02/01/2019 0:00	01/01/1900 20:00	01/01/2019 0:00	60	Not Sent	73	0	50	18.6	Clouds
Single	Female	Saudi	02/01/2019 0:00	01/01/1900 20:00	01/01/2019 0:00	60	Not Sent	77	1	12	18.6	Clouds
Single	Female	Saudi	02/01/2019 0:00	01/01/1900 19:30	03/12/2018 0:00	15	Sent	42	1	25	19.94	Clouds
Single	Female	Saudi	02/01/2019 0:00	01/01/1900 17:30	24/12/2018 0:00	30	Sent	81	1	12	22.95	Clouds
Single	Female	Saudi	02/01/2019 0:00	01/01/1900 19:00	01/01/2019 0:00	30	Not Sent	91	1	27	19.94	Clouds
Married	Female	Saudi	02/01/2019 0:00	01/01/1900 19:00	11/11/2018 0:00	60	Sent	24	0	52	19.94	Clouds
Married	Male	Saudi	02/01/2019 0:00	01/01/1900 18:30	12/12/2018 0:00	60	Sent	77	1	42	21.35	Clouds
Single	Female	Saudi	02/01/2019 0:00	01/01/1900 19:00	27/10/2018 0:00	30	Sent	82	1	42	19.94	Clouds
Single	Female	Saudi	02/01/2019 0:00	01/01/1900 18:00	12/12/2018 0:00	30	Sent	80	1	17	21.35	Clouds
Married	Female	Saudi	02/01/2019 0:00	01/01/1900 17:00	01/01/2019 0:00	60	Sent	82	0	30	22.95	Clouds
Single	Male		02/01/2019 0:00	01/01/1900 16:00	16/12/2018 0:00	15	Sent	42	1	11	24.84	Clouds
Single	Female	Saudi	02/01/2019 0:00	01/01/1900 17:20	15/12/2018 0:00	20	Not Sent	79	0	26	22.95	Clouds
Single	Male		02/01/2019 0:00	01/01/1900 17:30	17/12/2018 0:00	30	Sent	73	1	37	22.95	Clouds
Single	Male		02/01/2019 0:00	01/01/1900 18:30	01/01/2019 0:00	30	Sent	54	0	69	21.35	Clouds
Married	Female	Saudi	02/01/2019 0:00	01/01/1900 19:00	17/12/2018 0:00	60	Not Sent	91	0	23	19.94	Clouds
Single	Male	Saudi	02/01/2019 0:00	01/01/1900 15:00	01/01/2019 0:00	60	Not Sent	54	0	36	24.32	Clouds
Single	Female	Saudi	02/01/2019 0:00	01/01/1900 18:00	31/12/2018 0:00	60	Sent	54	1	32	21.35	Clouds
Single	Female	Saudi	02/01/2019 0:00	01/01/1900 20:00	30/12/2018 0:00	30	Sent	91	1	22	18.6	Clouds
Married	Male	Saudi	02/01/2019 0:00	01/01/1900 16:00	18/12/2018 0:00	60	Sent	52	1	47	24.84	Clouds
Single	Male	Saudi	02/01/2019 0:00	01/01/1900 21:15	29/12/2018 0:00	15	Sent	48	1	31	18.6	Clouds
Single	Male		02/01/2019 0:00	01/01/1900 14:00	01/01/2019 0:00	120	Sent	91	1	61	23.24	Clouds
Single	Male	Saudi	02/01/2019 0:00	01/01/1900 15:45	01/01/2019 0:00	30	Not Sent	4	1	34	24.32	Clouds
Single	Female	Saudi	02/01/2019 0:00	01/01/1900 14:00	01/01/2019 0:00	60	Sent	49	1	20	23.24	Clouds
Single	Female	Saudi	02/01/2019 0:00	01/01/1900 17:45	13/12/2018 0:00	55	Sent	42	0	14	22.95	Clouds
Single	Female	Saudi	02/01/2019 0:00	01/01/1900 17:30	12/12/2018 0:00	60	Sent	77	0	24	22.95	Clouds
Single	Male	Saudi	02/01/2019 0:00	01/01/1900 17:00	23/12/2018 0:00	60	Sent	82	0	71	22.95	Clouds
Married	Male	Saudi	02/01/2019 0:00	01/01/1900 15:00	23/12/2018 0:00	60	Sent	54	0	35	24.32	Clouds
Single	Male	Saudi	02/01/2019 0:00	01/01/1900 18:00	24/12/2018 0:00	30	Sent	81	1	9	21.35	Clouds
Single	Female	Saudi	02/01/2019 0:00	01/01/1900 19:00	31/12/2018 0:00	60	Not Sent	52	0	33	19.94	Clouds
Married	Female	Saudi	02/01/2019 0:00	01/01/1900 18:30	01/01/2019 0:00	30	Sent	66	1	36	21.35	Clouds
Single	Female	Saudi	02/01/2019 0:00	01/01/1900 19:30	01/01/2019 0:00	30	Not Sent	77	1	44	19.94	Clouds
Single	Male	Saudi	02/01/2019 0:00	01/01/1900 19:30	18/12/2018 0:00	30	Sent	73	0	24	19.94	Clouds
Single	Male		02/01/2019 0:00	01/01/1900 14:00	27/12/2018 0:00	30	Not Sent	49	0	26	23.24	Clouds
Married	Male	Saudi	02/01/2019 0:00	01/01/1900 18:00	01/01/2019 0:00	30	Sent	80	1	36	21.35	Clouds
Married	Female	Saudi	02/01/2019 0:00	01/01/1900 16:00	01/01/2019 0:00	60	Sent	49	0	30	24.84	Clouds
Married	Female	Saudi	02/01/2019 0:00	01/01/1900 16:00	01/01/2019 0:00	60	Sent	49	0	30	24.84	Clouds
Single	Male	Saudi	02/01/2019 0:00	01/01/1900 17:45	16/12/2018 0:00	45	Sent	44	1	9	22.95	Clouds
Married	Female	Saudi	02/01/2019 0:00	01/01/1900 10:30	19/12/2018 0:00	120	Sent	4	1	39	17.2	Clouds
Single	Male	Saudi	02/01/2019 0:00	01/01/1900 19:00	30/12/2018 0:00	15	Sent	48	0	9	19.94	Clouds
Single	Female	Saudi	02/01/2019 0:00	01/01/1900 17:00	02/01/2019 0:00	30	Sent	81	0	9	22.95	Clouds
Single	Female	Saudi	02/01/2019 0:00	01/01/1900 16:30	25/12/2018 0:00	30	Sent	74	1	40	24.84	Clouds
Single	Female	Saudi	02/01/2019 0:00	01/01/1900 12:45	24/12/2018 0:00	30	Sent	4	1	23	19.47	Clouds
Married	Male	Saudi	02/01/2019 0:00	01/01/1900 20:30	11/12/2018 0:00	30	Sent	52	0	41	18.6	Clouds
Single	Female	Saudi	02/01/2019 0:00	01/01/1900 19:30	16/12/2018 0:00	30	Sent	44	1	4	19.94	Clouds
Single	Male	Saudi	02/01/2019 0:00	01/01/1900 15:00	31/12/2018 0:00	60	Not Sent	52	1	53	24.32	Clouds
Single	Male	Saudi	02/01/2019 0:00	01/01/1900 18:15	03/12/2018 0:00	30	Sent	52	0	45	21.35	Clouds
Married	Female	Saudi	02/01/2019 0:00	01/01/1900 18:00	01/01/2019 0:00	60	Not Sent	71	0	42	21.35	Clouds
Single	Male	Saudi	02/01/2019 0:00	01/01/1900 19:15	29/11/2018 0:00	15	Sent	42	1	28	19.94	Clouds
Single	Male	Saudi	02/01/2019 0:00	01/01/1900 20:00	01/01/2019 0:00	30	Sent	80	0	28	18.6	Clouds
Single	Male		02/01/2019 0:00	01/01/1900 16:30	01/01/2019 0:00	30	Sent	82	1	43	24.84	Clouds
Married	Male	Saudi	02/01/2019 0:00	01/01/1900 18:00	17/12/2018 0:00	30	Sent	73	1	56	21.35	Clouds
Single	Female	Saudi	02/01/2019 0:00	01/01/1900 18:30	17/12/2018 0:00	30	Sent	73	1	12	21.35	Clouds
Single	Male	Saudi	02/01/2019 0:00	01/01/1900 19:00	19/12/2018 0:00	45	Sent	60	0	24	19.94	Clouds
Married	Male	Saudi	02/01/2019 0:00	01/01/1900 16:00	19/12/2018 0:00	30	Sent	91	0	31	24.84	Clouds
Single	Male	Saudi	02/01/2019 0:00	01/01/1900 16:30	19/12/2018 0:00	90	Not Sent	91	1	34	24.84	Clouds
Married	Female	Saudi	02/01/2019 0:00	01/01/1900 14:15	20/12/2018 0:00	15	Sent	4	1	37	23.24	Clouds
Married	Female	Saudi	02/01/2019 0:00	01/01/1900 20:00	10/12/2018 0:00	60	Sent	73	0	29	18.6	Clouds
Single	Male	Saudi	02/01/2019 0:00	01/01/1900 14:15	01/01/2019 0:00	45	Not Sent	52	1	77	23.24	Clouds
Single	Female	Saudi	02/01/2019 0:00	01/01/1900 17:00	16/12/2018 0:00	45	Sent	44	1	8	22.95	Clouds
Single	Female	Saudi	02/01/2019 0:00	01/01/1900 21:00	01/01/2019 0:00	60	Not Sent	71	1	31	18.6	Clouds
Single	Male	Saudi	02/01/2019 0:00	01/01/1900 20:15	01/01/2019 0:00	45	Not Sent	52	1	35	18.6	Clouds
Single	Male	Saudi	02/01/2019 0:00	01/01/1900 19:30	10/12/2018 0:00	60	Sent	52	0	35	19.94	Clouds
Married	Male	Saudi	02/01/2019 0:00	01/01/1900 17:30	17/12/2018 0:00	30	Not Sent	80	0	58	22.95	Clouds
Single	Male	Saudi	02/01/2019 0:00	01/01/1900 15:15	12/12/2018 0:00	15	Sent	42	1	13	24.32	Clouds
Single	Male		02/01/2019 0:00	01/01/1900 17:00	01/01/2019 0:00	45	Not Sent	4	0	49	22.95	Clouds
Single	Male	Saudi	02/01/2019 0:00	01/01/1900 20:00	12/12/2018 0:00	50	Not Sent	74	0	22	18.6	Clouds
Single	Male		02/01/2019 0:00	01/01/1900 16:30	12/12/2018 0:00	60	Sent	77	1	61	24.84	Clouds
Married	Male	Saudi	02/01/2019 0:00	01/01/1900 17:00	31/12/2018 0:00	60	Not Sent	71	0	52	22.95	Clouds
Married	Male	Saudi	02/01/2019 0:00	01/01/1900 15:00	13/12/2018 0:00	40	Sent	53	0	34	24.32	Clouds
Single	Male	Saudi	02/01/2019 0:00	01/01/1900 20:00	18/12/2018 0:00	30	Sent	52	0	34	18.6	Clouds
Single	Male		02/01/2019 0:00	01/01/1900 16:00	18/12/2018 0:00	30	Not Sent	80	1	19	24.84	Clouds
Married	Male	Saudi	02/01/2019 0:00	01/01/1900 20:00	01/01/2019 0:00	30	Not Sent	74	0	30	18.6	Clouds
Single	Male		02/01/2019 0:00	01/01/1900 17:00	22/12/2018 0:00	60	Sent	49	1	27	22.95	Clouds
Single	Male		02/01/2019 0:00	01/01/1900 19:00	22/12/2018 0:00	60	Sent	54	0	29	19.94	Clouds
Married	Female	Saudi	02/01/2019 0:00	01/01/1900 15:00	01/01/2019 0:00	60	Sent	66	0	31	24.32	Clouds
Married	Female	Saudi	02/01/2019 0:00	01/01/1900 16:00	23/12/2018 0:00	60	Sent	54	0	58	24.84	Clouds
Single	Male		02/01/2019 0:00	01/01/1900 20:00	23/12/2018 0:00	60	Sent	54	1	38	18.6	Clouds
Single	Male	Saudi	02/01/2019 0:00	01/01/1900 19:00	23/12/2018 0:00	60	Sent	49	1	46	19.94	Clouds
Single	Male	Saudi	02/01/2019 0:00	01/01/1900 18:30	02/01/2019 0:00	30	Sent	80	1	25	21.35	Clouds
Married	Male	Saudi	02/01/2019 0:00	01/01/1900 19:00	01/01/2019 0:00	60	Not Sent	91	0	30	19.94	Clouds
Single	Male		02/01/2019 0:00	01/01/1900 18:30	27/12/2018 0:00	30	Sent	49	1	45	21.35	Clouds
Single	Female	Saudi	02/01/2019 0:00	01/01/1900 16:15	02/01/2019 0:00	15	Not Sent	42	0	36	24.84	Clouds
Single	Female	Saudi	02/01/2019 0:00	01/01/1900 15:40	12/12/2018 0:00	40	Not Sent	53	1	36	24.32	Clouds
Single	Male		02/01/2019 0:00	01/01/1900 17:45	01/01/2019 0:00	55	Sent	66	0	12	22.95	Clouds
Single	Male		02/01/2019 0:00	01/01/1900 15:00	01/01/2019 0:00	60	Sent	66	1	12	24.32	Clouds
Single	Male	Saudi	02/01/2019 0:00	01/01/1900 19:00	01/01/2019 0:00	60	Not Sent	73	1	64	19.94	Clouds
Single	Male		02/01/2019 0:00	01/01/1900 16:00	02/01/2019 0:00	30	Not Sent	82	1	31	24.84	Clouds
Single	Male	Saudi	02/01/2019 0:00	01/01/1900 18:00	01/01/2019 0:00	60	Sent	49	0	29	21.35	Clouds
Single	Male		02/01/2019 0:00	01/01/1900 18:30	01/01/2019 0:00	30	Sent	83	1	5	21.35	Clouds
Single	Male		02/01/2019 0:00	01/01/1900 18:40	01/01/2019 0:00	40	Sent	79	1	29	21.35	Clouds
Single	Male		02/01/2019 0:00	01/01/1900 21:00	01/01/2019 0:00	30	Not Sent	74	0	30	18.6	Clouds
Single	Male		02/01/2019 0:00	01/01/1900 12:30	24/12/2018 0:00	15	Sent	4	1	48	19.47	Clouds
Single	Male		02/01/2019 0:00	01/01/1900 13:15	02/01/2019 0:00	15	Sent	4	1	32	21.86	Clouds
Single	Male		02/01/2019 0:00	01/01/1900 14:00	01/01/2019 0:00	15	Not Sent	52	1	54	23.24	Clouds
Single	Male		02/01/2019 0:00	01/01/1900 15:30	17/12/2018 0:00	15	Sent	4	1	45	24.32	Clouds
Married	Male	Saudi	02/01/2019 0:00	01/01/1900 15:00	02/01/2019 0:00	30	Not Sent	49	1	37	24.32	Clouds
Single	Male	Saudi	02/01/2019 0:00	01/01/1900 16:00	01/01/2019 0:00	30	Not Sent	91	1	40	24.84	Clouds
Single	Male		02/01/2019 0:00	01/01/1900 16:30	01/01/2019 0:00	30	Sent	49	1	27	24.84	Clouds
Single	Male	Saudi	02/01/2019 0:00	01/01/1900 17:00	17/12/2018 0:00	30	Sent	73	1	62	22.95	Clouds
Single	Male		02/01/2019 0:00	01/01/1900 17:00	01/01/2019 0:00	30	Not Sent	80	1	32	22.95	Clouds
Single	Female	Saudi	02/01/2019 0:00	01/01/1900 17:00	02/01/2019 0:00	30	Not Sent	80	1	34	22.95	Clouds
Married	Male	Saudi	02/01/2019 0:00	01/01/1900 17:30	01/01/2019 0:00	30	Sent	74	1	34	22.95	Clouds
Single	Male		02/01/2019 0:00	01/01/1900 17:40	31/12/2018 0:00	40	Sent	53	1	30	22.95	Clouds
Single	Male		02/01/2019 0:00	01/01/1900 18:00	22/12/2018 0:00	30	Sent	91	1	33	21.35	Clouds
Married	Male	Saudi	02/01/2019 0:00	01/01/1900 17:45	01/01/2019 0:00	45	Not Sent	66	1	31	22.95	Clouds
Married	Female	Saudi	02/01/2019 0:00	01/01/1900 19:00	25/12/2018 0:00	30	Sent	74	1	26	19.94	Clouds
Single	Male		02/01/2019 0:00	01/01/1900 19:00	01/01/2019 0:00	30	Sent	83	1	5	19.94	Clouds
Single	Male		02/01/2019 0:00	01/01/1900 19:00	01/01/2019 0:00	60	Sent	54	1	25	19.94	Clouds
Single	Female		02/01/2019 0:00	01/01/1900 19:20	01/01/2019 0:00	20	Sent	79	1	61	19.94	Clouds
Single	Male		02/01/2019 0:00	01/01/1900 19:30	01/01/2019 0:00	30	Sent	83	1	9	19.94	Clouds
Single	Male		02/01/2019 0:00	01/01/1900 19:30	01/01/2019 0:00	30	Sent	74	1	30	19.94	Clouds
Single	Male	Saudi	02/01/2019 0:00	01/01/1900 20:00	01/01/2019 0:00	30	Not Sent	73	1	40	18.6	Clouds
Single	Male	Saudi	02/01/2019 0:00	01/01/1900 21:00	02/01/2019 0:00	30	Not Sent	80	1	35	18.6	Clouds
Single	Female	Saudi	02/01/2019 0:00	01/01/1900 20:15	27/12/2018 0:00	15	Sent	48	0	13	18.6	Clouds
Single	Female	Saudi	02/01/2019 0:00	01/01/1900 20:30	27/12/2018 0:00	15	Sent	48	0	15	18.6	Clouds
Married	Female	Saudi	02/01/2019 0:00	01/01/1900 20:00	01/01/2019 0:00	15	Not Sent	42	1	25	18.6	Clouds
Single	Male	Saudi	02/01/2019 0:00	01/01/1900 19:30	01/01/2019 0:00	30	Sent	91	1	33	19.94	Clouds
Single	Male	Saudi	02/01/2019 0:00	01/01/1900 20:30	02/01/2019 0:00	30	Sent	91	1	43	18.6	Clouds
Single	Male		02/01/2019 0:00	01/01/1900 20:30	19/12/2018 0:00	30	Not Sent	83	1	4	18.6	Clouds
Single	Male	Saudi	02/01/2019 0:00	01/01/1900 20:30	02/01/2019 0:00	30	Sent	66	1	31	18.6	Clouds
Single	Female	Saudi	02/01/2019 0:00	01/01/1900 20:20	31/12/2018 0:00	40	Sent	53	1	15	18.6	Clouds
Single	Male	Saudi	02/01/2019 0:00	01/01/1900 21:30	01/01/2019 0:00	30	Not Sent	44	1	6	18.6	Clouds
Single	Male	Saudi	02/01/2019 0:00	01/01/1900 21:00	19/12/2018 0:00	30	Sent	80	1	12	18.6	Clouds
Single	Male	Saudi	02/01/2019 0:00	01/01/1900 21:30	01/01/2019 0:00	30	Sent	80	1	23	18.6	Clouds
Single	Female	Saudi	02/01/2019 0:00	01/01/1900 15:00	01/01/2019 0:00	40	Sent	53	0	56	24.32	Clouds
Single	Male	Saudi	02/01/2019 0:00	01/01/1900 14:00	24/11/2018 0:00	15	Sent	42	0	26	23.24	Clouds
Single	Male	Saudi	02/01/2019 0:00	01/01/1900 18:15	31/12/2018 0:00	45	Sent	52	1	48	21.35	Clouds
Single	Male	Saudi	02/01/2019 0:00	01/01/1900 16:15	29/12/2018 0:00	45	Sent	4	1	11	24.84	Clouds
Single	Female	Saudi	02/01/2019 0:00	01/01/1900 18:30	03/12/2018 0:00	15	Sent	42	0	16	21.35	Clouds
Single	Male	Saudi	02/01/2019 0:00	01/01/1900 20:15	05/07/2018 0:00	15	Sent	44	0	49	18.6	Clouds
Single	Male	Saudi	02/01/2019 0:00	01/01/1900 19:45	03/12/2018 0:00	55	Sent	42	1	16	19.94	Clouds
Single	Female	Saudi	02/01/2019 0:00	01/01/1900 18:15	01/01/2019 0:00	30	Sent	17	1	24	21.35	Clouds
Single	Female	Saudi	02/01/2019 0:00	01/01/1900 20:00	25/11/2018 0:00	30	Not Sent	25	0	39	18.6	Clouds
Single	Female	Saudi	02/01/2019 0:00	01/01/1900 14:00	01/01/2019 0:00	50	Sent	13	1	40	23.24	Clouds
Single	Female	Saudi	02/01/2019 0:00	01/01/1900 17:30	05/11/2018 0:00	30	Sent	11	0	23	22.95	Clouds
Single	Male	Saudi	02/01/2019 0:00	01/01/1900 19:00	27/12/2018 0:00	30	Sent	14	0	39	19.94	Clouds
Single	Female	Saudi	02/01/2019 0:00	01/01/1900 18:00	10/12/2018 0:00	15	Not Sent	17	1	32	21.35	Clouds
Single	Male	Saudi	02/01/2019 0:00	01/01/1900 17:00	01/01/2019 0:00	30	Sent	20	1	39	22.95	Clouds
Single	Male	Saudi	02/01/2019 0:00	01/01/1900 17:40	01/12/2018 0:00	60	Sent	18	0	39	22.95	Clouds
Single	Male	Saudi	02/01/2019 0:00	01/01/1900 17:45	09/12/2018 0:00	55	Sent	17	1	26	22.95	Clouds
Single	Male	Saudi	02/01/2019 0:00	01/01/1900 19:20	03/07/2018 0:00	40	Sent	10	0	39	19.94	Clouds
Single	Male	Saudi	02/01/2019 0:00	01/01/1900 18:00	31/12/2018 0:00	20	Sent	18	1	39	21.35	Clouds
Single	Male	Saudi	02/01/2019 0:00	01/01/1900 17:30	01/01/2019 0:00	150	Sent	20	1	31	22.95	Clouds
Single	Female	Saudi	02/01/2019 0:00	01/01/1900 19:30	08/11/2018 0:00	30	Sent	25	0	30	19.94	Clouds
Single	Male	Saudi	02/01/2019 0:00	01/01/1900 19:30	17/12/2018 0:00	60	Sent	17	0	39	19.94	Clouds
Single	Female	Saudi	02/01/2019 0:00	01/01/1900 19:00	01/01/2019 0:00	30	Sent	25	1	73	19.94	Clouds
Single	Male	Saudi	02/01/2019 0:00	01/01/1900 15:30	01/01/2019 0:00	30	Sent	20	1	51	24.32	Clouds
Single	Male	Saudi	02/01/2019 0:00	01/01/1900 17:00	14/11/2018 0:00	300	Not Sent	11	0	39	22.95	Clouds
Single	Male	Saudi	02/01/2019 0:00	01/01/1900 16:00	27/11/2018 0:00	300	Not Sent	28	0	39	24.84	Clouds
Single	Male	Saudi	02/01/2019 0:00	01/01/1900 16:00	11/10/2018 0:00	300	Not Sent	38	0	39	24.84	Clouds
Single	Male	Saudi	02/01/2019 0:00	01/01/1900 18:10	01/01/2019 0:00	20	Sent	2	0	13	21.35	Clouds
Single	Male	Saudi	02/01/2019 0:00	01/01/1900 19:30	20/12/2018 0:00	20	Sent	2	1	14	19.94	Clouds
Single	Male	Saudi	02/01/2019 0:00	01/01/1900 18:00	01/01/2019 0:00	30	Sent	9	0	13	21.35	Clouds
Single	Male	Saudi	02/01/2019 0:00	01/01/1900 18:30	01/01/2019 0:00	30	Not Sent	74	0	53	21.35	Clouds
Single	Male	Saudi	02/01/2019 0:00	01/01/1900 18:30	01/01/2019 0:00	30	Not Sent	74	0	53	21.35	Clouds
Single	Male	Saudi	02/01/2019 0:00	01/01/1900 18:30	01/01/2019 0:00	30	Not Sent	74	1	53	21.35	Clouds
Single	Male	Saudi	02/01/2019 0:00	01/01/1900 19:30	06/09/2018 0:00	30	Sent	19	0	18	19.94	Clouds
Single	Male	Saudi	02/01/2019 0:00	01/01/1900 19:00	01/01/2019 0:00	30	Not Sent	80	1	28	19.94	Clouds
Single	Male		02/01/2019 0:00	01/01/1900 17:40	30/12/2018 0:00	60	Sent	18	1	33	22.95	Clouds
Single	Male	Saudi	02/01/2019 0:00	01/01/1900 19:45	28/11/2018 0:00	45	Sent	17	0	35	19.94	Clouds
Single	Male	Saudi	02/01/2019 0:00	01/01/1900 17:00	04/12/2018 0:00	20	Sent	18	0	38	22.95	Clouds
Single	Male	Saudi	02/01/2019 0:00	01/01/1900 21:20	18/12/2018 0:00	10	Sent	18	0	20	18.6	Clouds
Single	Male	Saudi	02/01/2019 0:00	01/01/1900 19:30	19/12/2018 0:00	30	Sent	36	1	40	19.94	Clouds
Single	Male	Saudi	02/01/2019 0:00	01/01/1900 17:00	28/11/2018 0:00	20	Sent	18	0	13	22.95	Clouds
Single	Male	Saudi	02/01/2019 0:00	01/01/1900 17:40	05/12/2018 0:00	60	Sent	18	1	31	22.95	Clouds
Single	Male	Saudi	02/01/2019 0:00	01/01/1900 18:45	01/01/2019 0:00	45	Sent	17	0	34	21.35	Clouds
Single	Male	Saudi	02/01/2019 0:00	01/01/1900 19:20	31/12/2018 0:00	20	Sent	18	1	22	19.94	Clouds
Single	Female	Saudi	02/01/2019 0:00	01/01/1900 20:00	10/12/2018 0:00	30	Sent	9	0	11	18.6	Clouds
Single	Male	Saudi	02/01/2019 0:00	01/01/1900 19:00	21/11/2018 0:00	30	Sent	20	0	47	19.94	Clouds
Single	Male	Saudi	02/01/2019 0:00	01/01/1900 18:45	01/01/2019 0:00	45	Sent	17	1	35	21.35	Clouds
Single	Male	Saudi	02/01/2019 0:00	01/01/1900 18:00	14/11/2018 0:00	30	Sent	2	0	8	21.35	Clouds
Single	Male	Saudi	02/01/2019 0:00	01/01/1900 18:15	11/12/2018 0:00	15	Not Sent	17	0	32	21.35	Clouds
Single	Male	Saudi	02/01/2019 0:00	01/01/1900 21:00	01/01/2019 0:00	10	Sent	18	0	29	18.6	Clouds
Single	Male	Saudi	02/01/2019 0:00	01/01/1900 18:00	01/01/2019 0:00	30	Sent	9	0	12	21.35	Clouds
Single	Male	Saudi	02/01/2019 0:00	01/01/1900 17:20	01/01/2019 0:00	20	Sent	2	1	10	22.95	Clouds
Single	Male	Saudi	02/01/2019 0:00	01/01/1900 17:20	01/12/2018 0:00	20	Sent	18	0	14	22.95	Clouds
Single	Male		02/01/2019 0:00	01/01/1900 20:10	08/11/2018 0:00	20	Sent	2	1	9	18.6	Clouds
Single	Male		02/01/2019 0:00	01/01/1900 16:30	27/12/2018 0:00	30	Not Sent	14	0	31	24.84	Clouds
Single	Male	Saudi	02/01/2019 0:00	01/01/1900 18:00	01/09/2018 0:00	30	Sent	39	0	29	21.35	Clouds
Single	Male	Saudi	02/01/2019 0:00	01/01/1900 19:10	20/12/2018 0:00	20	Sent	2	1	6	19.94	Clouds
Single	Male	Saudi	02/01/2019 0:00	01/01/1900 18:50	20/12/2018 0:00	60	Sent	2	1	9	21.35	Clouds
Single	Male	Saudi	02/01/2019 0:00	01/01/1900 17:40	01/01/2019 0:00	30	Sent	2	1	13	22.95	Clouds
Single	Male	Saudi	02/01/2019 0:00	01/01/1900 19:00	22/12/2018 0:00	30	Sent	36	1	80	19.94	Clouds
Single	Male	Saudi	02/01/2019 0:00	01/01/1900 22:50	19/12/2018 0:00	50	Sent	2	0	8	18.6	Clouds
Single	Male	Saudi	02/01/2019 0:00	01/01/1900 18:40	01/01/2019 0:00	60	Sent	18	1	34	21.35	Clouds
Single	Male	Saudi	02/01/2019 0:00	01/01/1900 17:00	15/12/2018 0:00	30	Not Sent	93	1	41	22.95	Clouds
Single	Male	Saudi	02/01/2019 0:00	01/01/1900 18:00	17/12/2018 0:00	30	Sent	36	0	34	21.35	Clouds
Single	Male		02/01/2019 0:00	01/01/1900 16:30	30/12/2018 0:00	15	Sent	17	0	32	24.84	Clouds
Single	Male		02/01/2019 0:00	01/01/1900 19:30	25/11/2018 0:00	30	Sent	20	0	53	19.94	Clouds
Single	Male		02/01/2019 0:00	01/01/1900 18:40	02/12/2018 0:00	60	Sent	18	1	31	21.35	Clouds
Single	Male	Saudi	02/01/2019 0:00	01/01/1900 20:15	19/12/2018 0:00	30	Not Sent	36	0	47	18.6	Clouds
Single	Male	Saudi	02/01/2019 0:00	01/01/1900 21:30	31/12/2018 0:00	30	Sent	18	1	41	18.6	Clouds
Single	Male	Saudi	02/01/2019 0:00	01/01/1900 18:00	03/12/2018 0:00	30	Sent	9	0	12	21.35	Clouds
Single	Male		02/01/2019 0:00	01/01/1900 19:30	26/11/2018 0:00	30	Sent	25	0	29	19.94	Clouds
Single	Male	Saudi	02/01/2019 0:00	01/01/1900 20:30	02/01/2019 0:00	30	Sent	9	0	7	18.6	Clouds
Single	Male	Saudi	02/01/2019 0:00	01/01/1900 21:00	02/01/2019 0:00	30	Sent	9	0	4	18.6	Clouds
Single	Male	Saudi	02/01/2019 0:00	01/01/1900 20:30	08/11/2018 0:00	20	Sent	2	1	12	18.6	Clouds
Single	Male		02/01/2019 0:00	01/01/1900 19:40	23/12/2018 0:00	40	Not Sent	18	1	32	19.94	Clouds
Single	Male	Saudi	02/01/2019 0:00	01/01/1900 17:00	30/12/2018 0:00	45	Sent	17	1	39	22.95	Clouds
Single	Male		02/01/2019 0:00	01/01/1900 20:40	01/12/2018 0:00	60	Sent	18	1	16	18.6	Clouds
Single	Male	Saudi	02/01/2019 0:00	01/01/1900 18:15	10/12/2018 0:00	35	Sent	17	0	31	21.35	Clouds
Single	Male		02/01/2019 0:00	01/01/1900 15:00	01/01/2019 0:00	30	Sent	20	1	38	24.32	Clouds
Single	Male		02/01/2019 0:00	01/01/1900 17:00	24/11/2018 0:00	30	Sent	28	0	37	22.95	Clouds
Single	Male		02/01/2019 0:00	01/01/1900 18:20	02/12/2018 0:00	20	Sent	18	1	31	21.35	Clouds
Single	Male		02/01/2019 0:00	01/01/1900 19:00	18/12/2018 0:00	20	Sent	18	1	26	19.94	Clouds
Single	Male		02/01/2019 0:00	01/01/1900 18:00	02/12/2018 0:00	20	Sent	18	0	44	21.35	Clouds
Single	Male	ســــريلانـكـــا	02/01/2019 0:00	01/01/1900 17:30	01/01/2019 0:00	30	Sent	25	1	26	22.95	Clouds
Single	Male	Saudi	02/01/2019 0:00	01/01/1900 18:30	23/12/2018 0:00	30	Not Sent	93	1	26	21.35	Clouds
Single	Male		02/01/2019 0:00	01/01/1900 17:20	01/12/2018 0:00	20	Sent	18	1	20	22.95	Clouds
Single	Male		02/01/2019 0:00	01/01/1900 18:20	05/12/2018 0:00	20	Sent	18	1	19	21.35	Clouds
Single	Male	Saudi	02/01/2019 0:00	01/01/1900 16:20	18/12/2018 0:00	40	Sent	18	1	14	24.84	Clouds
Single	Male		02/01/2019 0:00	01/01/1900 18:00	02/12/2018 0:00	20	Sent	18	1	16	21.35	Clouds
Single	Male		02/01/2019 0:00	01/01/1900 18:30	02/01/2019 0:00	30	Not Sent	36	1	37	21.35	Clouds
Single	Male		02/01/2019 0:00	01/01/1900 19:20	05/12/2018 0:00	20	Sent	18	1	23	19.94	Clouds
Single	Male		02/01/2019 0:00	01/01/1900 20:30	25/11/2018 0:00	30	Sent	25	0	67	18.6	Clouds
Single	Male		02/01/2019 0:00	01/01/1900 17:00	09/12/2018 0:00	60	Sent	23	0	31	22.95	Clouds
Single	Male	ســودانى	02/01/2019 0:00	01/01/1900 20:30	09/12/2018 0:00	30	Not Sent	9	0	9	18.6	Clouds
Single	Male		02/01/2019 0:00	01/01/1900 14:30	01/01/2019 0:00	30	Sent	20	1	36	23.24	Clouds
Single	Male	Saudi	02/01/2019 0:00	01/01/1900 18:10	19/12/2018 0:00	20	Sent	2	0	6	21.35	Clouds
Single	Male		02/01/2019 0:00	01/01/1900 16:00	02/01/2019 0:00	30	Sent	20	1	19	24.84	Clouds
Single	Male	Saudi	02/01/2019 0:00	01/01/1900 18:30	01/01/2019 0:00	20	Sent	2	0	9	21.35	Clouds
Single	Male	Saudi	02/01/2019 0:00	01/01/1900 18:30	27/11/2018 0:00	30	Sent	9	0	6	21.35	Clouds
Single	Male		02/01/2019 0:00	01/01/1900 20:20	27/12/2018 0:00	20	Sent	18	0	15	18.6	Clouds
Single	Male		02/01/2019 0:00	01/01/1900 19:00	09/12/2018 0:00	60	Sent	98	0	24	19.94	Clouds
Single	Male	Saudi	02/01/2019 0:00	01/01/1900 20:00	03/12/2018 0:00	30	Sent	9	0	9	18.6	Clouds
Single	Male		02/01/2019 0:00	01/01/1900 17:20	01/12/2018 0:00	20	Sent	18	0	41	22.95	Clouds
Single	Male		02/01/2019 0:00	01/01/1900 19:30	18/12/2018 0:00	30	Sent	93	0	63	19.94	Clouds
Single	Male		02/01/2019 0:00	01/01/1900 17:30	01/01/2019 0:00	60	Sent	36	1	56	22.95	Clouds
Married	Female	Saudi	02/01/2019 0:00	01/01/1900 16:30	19/11/2018 0:00	30	Sent	36	1	56	24.84	Clouds
Single	Male	Saudi	02/01/2019 0:00	01/01/1900 16:00	07/11/2018 0:00	20	Sent	18	0	33	24.84	Clouds
Single	Male	Saudi	02/01/2019 0:00	01/01/1900 16:30	20/12/2018 0:00	30	Sent	93	0	28	24.84	Clouds
Married	Male	Saudi	02/01/2019 0:00	01/01/1900 15:30	01/01/2019 0:00	30	Sent	36	1	36	24.32	Clouds
Single	Male		02/01/2019 0:00	01/01/1900 17:00	12/12/2018 0:00	30	Sent	36	1	61	22.95	Clouds
Single	Male		02/01/2019 0:00	01/01/1900 17:30	12/12/2018 0:00	30	Sent	93	1	61	22.95	Clouds
Single	Male	Saudi	02/01/2019 0:00	01/01/1900 20:40	05/12/2018 0:00	60	Sent	18	1	33	18.6	Clouds
Single	Female	Saudi	02/01/2019 0:00	01/01/1900 17:00	01/01/2019 0:00	60	Sent	25	0	24	22.95	Clouds
Single	Male		02/01/2019 0:00	01/01/1900 16:00	15/12/2018 0:00	20	Sent	18	1	23	24.84	Clouds
Single	Male	Saudi	02/01/2019 0:00	01/01/1900 21:00	30/12/2018 0:00	20	Sent	18	1	13	18.6	Clouds
Single	Male	Saudi	02/01/2019 0:00	01/01/1900 21:00	01/01/2019 0:00	20	Sent	18	1	35	18.6	Clouds
Single	Male		02/01/2019 0:00	01/01/1900 16:30	12/12/2018 0:00	30	Not Sent	93	0	55	24.84	Clouds
Single	Female	Saudi	02/01/2019 0:00	01/01/1900 19:30	02/12/2018 0:00	30	Sent	9	1	8	19.94	Clouds
Single	Male	Saudi	02/01/2019 0:00	01/01/1900 19:00	02/12/2018 0:00	30	Sent	9	1	10	19.94	Clouds
Single	Male	Saudi	02/01/2019 0:00	01/01/1900 19:30	05/12/2018 0:00	30	Sent	23	0	16	19.94	Clouds
Single	Male	Saudi	02/01/2019 0:00	01/01/1900 18:00	15/12/2018 0:00	30	Sent	93	0	28	21.35	Clouds
Single	Male		02/01/2019 0:00	01/01/1900 20:30	26/11/2018 0:00	30	Sent	25	0	64	18.6	Clouds
Single	Male		02/01/2019 0:00	01/01/1900 20:20	05/12/2018 0:00	20	Sent	18	0	15	18.6	Clouds
Single	Female	Saudi	02/01/2019 0:00	01/01/1900 16:00	23/12/2018 0:00	30	Not Sent	93	1	19	24.84	Clouds
Single	Female	Saudi	02/01/2019 0:00	01/01/1900 18:30	01/01/2019 0:00	30	Sent	9	1	8	21.35	Clouds
Single	Male	Saudi	02/01/2019 0:00	01/01/1900 17:00	26/12/2018 0:00	20	Sent	18	1	28	22.95	Clouds
Single	Female	Saudi	02/01/2019 0:00	01/01/1900 19:20	05/12/2018 0:00	20	Sent	18	0	23	19.94	Clouds
Single	Male	Saudi	02/01/2019 0:00	01/01/1900 19:00	01/01/2019 0:00	30	Sent	25	0	31	19.94	Clouds
Single	Male	Saudi	02/01/2019 0:00	01/01/1900 18:30	19/12/2018 0:00	20	Sent	2	0	8	21.35	Clouds
Single	Female	Saudi	02/01/2019 0:00	01/01/1900 20:20	01/01/2019 0:00	20	Sent	18	1	18	18.6	Clouds
Single	Female	Saudi	02/01/2019 0:00	01/01/1900 20:00	23/12/2018 0:00	30	Sent	93	0	18	18.6	Clouds
Single	Male	Saudi	02/01/2019 0:00	01/01/1900 16:30	01/01/2019 0:00	30	Sent	17	1	32	24.84	Clouds
Single	Male		02/01/2019 0:00	01/01/1900 16:30	24/12/2018 0:00	15	Not Sent	17	0	28	24.84	Clouds
Single	Male		02/01/2019 0:00	01/01/1900 19:30	01/01/2019 0:00	30	Not Sent	25	1	65	19.94	Clouds
Single	Male		02/01/2019 0:00	01/01/1900 20:00	01/01/2019 0:00	30	Not Sent	93	1	37	18.6	Clouds
Single	Male		02/01/2019 0:00	01/01/1900 16:00	01/01/2019 0:00	30	Sent	36	1	32	24.84	Clouds
Single	Male	Saudi	02/01/2019 0:00	01/01/1900 16:30	02/01/2019 0:00	30	Sent	20	1	32	24.84	Clouds
Single	Male		02/01/2019 0:00	01/01/1900 16:30	02/01/2019 0:00	30	Not Sent	93	1	23	24.84	Clouds
Single	Male	Saudi	02/01/2019 0:00	01/01/1900 17:00	02/01/2019 0:00	30	Sent	25	1	26	22.95	Clouds
Single	Male	Saudi	02/01/2019 0:00	01/01/1900 17:00	13/12/2018 0:00	20	Not Sent	2	1	3	22.95	Clouds
Single	Male	Saudi	02/01/2019 0:00	01/01/1900 18:00	02/01/2019 0:00	30	Sent	25	1	32	21.35	Clouds
Single	Male		02/01/2019 0:00	01/01/1900 19:00	04/12/2018 0:00	20	Not Sent	18	1	11	19.94	Clouds
Single	Male	Saudi	02/01/2019 0:00	01/01/1900 17:00	02/01/2019 0:00	30	Not Sent	25	1	32	22.95	Clouds
Single	Male		02/01/2019 0:00	01/01/1900 18:30	01/01/2019 0:00	30	Not Sent	93	1	67	21.35	Clouds
Single	Male	Saudi	02/01/2019 0:00	01/01/1900 18:30	01/01/2019 0:00	30	Sent	25	1	38	21.35	Clouds
Single	Male		02/01/2019 0:00	01/01/1900 19:30	01/01/2019 0:00	30	Not Sent	93	1	45	19.94	Clouds
Single	Male	Saudi	02/01/2019 0:00	01/01/1900 19:50	23/12/2018 0:00	60	Not Sent	2	1	4	19.94	Clouds
Single	Male	Saudi	02/01/2019 0:00	01/01/1900 20:00	01/01/2019 0:00	30	Not Sent	25	1	27	18.6	Clouds
Single	Male	Saudi	02/01/2019 0:00	01/01/1900 20:30	02/01/2019 0:00	30	Sent	93	1	27	18.6	Clouds
Single	Female	Saudi	02/01/2019 0:00	01/01/1900 20:00	02/01/2019 0:00	30	Not Sent	93	1	75	18.6	Clouds
Single	Male	Saudi	02/01/2019 0:00	01/01/1900 16:30	10/12/2018 0:00	60	Sent	17	0	49	24.84	Clouds
Single	Male	Saudi	02/01/2019 0:00	01/01/1900 15:30	01/01/2019 0:00	60	Not Sent	13	1	37	24.32	Clouds
Single	Male		03/01/2019 0:00	01/01/1900 15:00	02/01/2019 0:00	15	Sent	42	1	12	24.47	Clear
Single	Male		03/01/2019 0:00	01/01/1900 18:30	22/11/2018 0:00	15	Sent	42	1	23	15.83	Dust
Single	Male	Saudi	03/01/2019 0:00	01/01/1900 14:00	16/12/2018 0:00	40	Sent	53	1	58	22.46	Clear
Single	Female	Saudi	03/01/2019 0:00	01/01/1900 16:15	02/01/2019 0:00	15	Sent	42	0	20	24.12	Clouds
Single	Male	Saudi	03/01/2019 0:00	01/01/1900 15:00	02/01/2019 0:00	60	Sent	49	1	26	24.47	Clear
Single	Male		03/01/2019 0:00	01/01/1900 10:00	24/12/2018 0:00	30	Sent	4	0	20	18.88	Clear
Single	Male		03/01/2019 0:00	01/01/1900 15:00	25/12/2018 0:00	50	Sent	36	1	44	24.47	Clear
Single	Male		03/01/2019 0:00	01/01/1900 17:30	23/12/2018 0:00	45	Sent	62	1	49	17.58	Dust
Single	Male	Saudi	03/01/2019 0:00	01/01/1900 17:15	22/12/2018 0:00	30	Sent	44	1	15	17.58	Dust
Single	Male	Saudi	03/01/2019 0:00	01/01/1900 11:30	27/12/2018 0:00	30	Sent	4	1	33	20.68	Clear
Single	Male	Saudi	03/01/2019 0:00	01/01/1900 14:00	20/12/2018 0:00	30	Sent	49	1	47	22.46	Clear
Single	Male	Saudi	03/01/2019 0:00	01/01/1900 12:00	24/12/2018 0:00	30	Sent	4	0	56	23.08	Clear
Single	Male		03/01/2019 0:00	01/01/1900 17:30	03/12/2018 0:00	15	Sent	42	0	14	17.58	Dust
Single	Male	Saudi	03/01/2019 0:00	01/01/1900 16:00	18/12/2018 0:00	15	Sent	44	0	8	24.12	Clouds
Single	Male		03/01/2019 0:00	01/01/1900 20:30	02/01/2019 0:00	60	Sent	73	1	35	12.78	Dust
Single	Female		03/01/2019 0:00	01/01/1900 16:45	02/01/2019 0:00	55	Sent	42	1	14	24.12	Clouds
Single	Male		03/01/2019 0:00	01/01/1900 19:00	13/12/2018 0:00	30	Sent	52	0	22	13.06	Dust
Single	Male		03/01/2019 0:00	01/01/1900 15:15	02/01/2019 0:00	15	Sent	42	1	25	24.47	Clear
Single	Male	Saudi	03/01/2019 0:00	01/01/1900 20:00	27/12/2018 0:00	60	Sent	60	0	22	12.78	Dust
Single	Male	Saudi	03/01/2019 0:00	01/01/1900 13:30	24/12/2018 0:00	30	Sent	4	1	33	20.95	Clear
Single	Male	Saudi	03/01/2019 0:00	01/01/1900 17:00	23/12/2018 0:00	30	Not Sent	36	1	18	17.58	Dust
Single	Male		03/01/2019 0:00	01/01/1900 14:40	02/01/2019 0:00	40	Sent	53	1	24	22.46	Clear
Single	Male	Saudi	03/01/2019 0:00	01/01/1900 16:20	12/12/2018 0:00	40	Sent	96	0	25	24.12	Clouds
Single	Male	Saudi	03/01/2019 0:00	01/01/1900 14:00	21/11/2018 0:00	15	Sent	42	0	9	22.46	Clear
Single	Male	Saudi	03/01/2019 0:00	01/01/1900 18:15	29/11/2018 0:00	45	Sent	62	0	24	15.83	Dust
Single	Male	Saudi	03/01/2019 0:00	01/01/1900 17:00	19/12/2018 0:00	60	Sent	73	0	43	17.58	Dust
Single	Male		03/01/2019 0:00	01/01/1900 13:00	24/12/2018 0:00	30	Sent	4	0	43	20.95	Clear
Single	Male	Saudi	03/01/2019 0:00	01/01/1900 18:00	03/01/2019 0:00	30	Sent	73	0	32	15.83	Dust
Single	Male		03/01/2019 0:00	01/01/1900 18:00	01/12/2018 0:00	15	Sent	42	0	9	15.83	Dust
Single	Male	Saudi	03/01/2019 0:00	01/01/1900 18:20	12/12/2018 0:00	40	Sent	96	0	39	15.83	Dust
Married	Female	Saudi	03/01/2019 0:00	01/01/1900 16:15	02/01/2019 0:00	45	Not Sent	62	1	28	24.12	Clouds
Single	Male		03/01/2019 0:00	01/01/1900 19:00	02/01/2019 0:00	50	Sent	52	0	59	13.06	Dust
Single	Male		03/01/2019 0:00	01/01/1900 21:30	19/12/2018 0:00	30	Sent	44	0	6	11.83	Dust
Single	Male		03/01/2019 0:00	01/01/1900 18:40	13/12/2018 0:00	40	Sent	53	0	18	15.83	Dust
Single	Male	Saudi	03/01/2019 0:00	01/01/1900 20:00	19/12/2018 0:00	30	Sent	44	0	7	12.78	Dust
Single	Male		03/01/2019 0:00	01/01/1900 15:20	15/12/2018 0:00	40	Sent	53	0	17	24.47	Clear
Single	Male		03/01/2019 0:00	01/01/1900 18:15	02/01/2019 0:00	45	Sent	62	0	31	15.83	Dust
Single	Male	Saudi	03/01/2019 0:00	01/01/1900 16:00	12/12/2018 0:00	60	Not Sent	66	0	69	24.12	Clouds
Single	Male	Saudi	03/01/2019 0:00	01/01/1900 18:00	16/12/2018 0:00	60	Sent	60	0	19	15.83	Dust
Single	Male	Saudi	03/01/2019 0:00	01/01/1900 13:00	02/01/2019 0:00	30	Not Sent	4	1	43	20.95	Clear
Single	Male		03/01/2019 0:00	01/01/1900 18:00	05/07/2018 0:00	30	Sent	65	0	20	15.83	Dust
Single	Male		03/01/2019 0:00	01/01/1900 17:30	01/01/2019 0:00	45	Sent	36	0	34	17.58	Dust
Single	Male		03/01/2019 0:00	01/01/1900 18:30	13/12/2018 0:00	90	Sent	36	0	36	15.83	Dust
Single	Male	Saudi	03/01/2019 0:00	01/01/1900 17:30	22/12/2018 0:00	30	Sent	66	0	30	17.58	Dust
Single	Male	Saudi	03/01/2019 0:00	01/01/1900 20:00	12/12/2018 0:00	15	Sent	42	1	33	12.78	Dust
Single	Male	Saudi	03/01/2019 0:00	01/01/1900 14:40	30/12/2018 0:00	60	Not Sent	96	0	33	22.46	Clear
Single	Male		03/01/2019 0:00	01/01/1900 20:45	02/01/2019 0:00	30	Not Sent	44	1	9	12.78	Dust
Single	Male		03/01/2019 0:00	01/01/1900 17:15	22/11/2018 0:00	15	Sent	42	1	14	17.58	Dust
Single	Male	Saudi	03/01/2019 0:00	01/01/1900 20:15	22/11/2018 0:00	15	Not Sent	42	1	18	12.78	Dust
Single	Female		03/01/2019 0:00	01/01/1900 15:30	23/12/2018 0:00	30	Sent	60	0	38	24.47	Clear
Single	Female	Saudi	03/01/2019 0:00	01/01/1900 15:00	01/01/2019 0:00	60	Sent	66	1	40	24.47	Clear
Single	Male		03/01/2019 0:00	01/01/1900 16:30	02/01/2019 0:00	15	Sent	42	0	30	24.12	Clouds
Single	Male		03/01/2019 0:00	01/01/1900 16:30	23/12/2018 0:00	30	Not Sent	60	0	63	24.12	Clouds
Single	Male	Saudi	03/01/2019 0:00	01/01/1900 16:00	24/12/2018 0:00	60	Sent	54	0	47	24.12	Clouds
Single	Male	Saudi	03/01/2019 0:00	01/01/1900 16:30	18/12/2018 0:00	15	Sent	44	0	7	24.12	Clouds
Single	Male		03/01/2019 0:00	01/01/1900 15:45	02/01/2019 0:00	55	Sent	42	1	43	24.47	Clear
Single	Male		03/01/2019 0:00	01/01/1900 18:15	17/12/2018 0:00	15	Not Sent	42	1	27	15.83	Dust
Single	Male	Saudi	03/01/2019 0:00	01/01/1900 18:30	22/12/2018 0:00	60	Sent	73	0	35	15.83	Dust
Single	Male	Saudi	03/01/2019 0:00	01/01/1900 19:30	24/12/2018 0:00	30	Sent	88	1	9	13.06	Dust
Married	Male	ســــريلانـكـــا	03/01/2019 0:00	01/01/1900 19:20	13/12/2018 0:00	40	Sent	53	0	30	13.06	Dust
Single	Male		03/01/2019 0:00	01/01/1900 17:00	16/12/2018 0:00	30	Sent	74	0	28	17.58	Dust
Single	Male	Saudi	03/01/2019 0:00	01/01/1900 16:00	02/01/2019 0:00	15	Sent	42	1	40	24.12	Clouds
Single	Male	Saudi	03/01/2019 0:00	01/01/1900 16:45	12/12/2018 0:00	30	Sent	44	1	7	24.12	Clouds
Single	Male		03/01/2019 0:00	01/01/1900 13:00	02/12/2018 0:00	30	Not Sent	38	0	23	20.95	Clear
Single	Male		03/01/2019 0:00	01/01/1900 17:00	02/01/2019 0:00	60	Sent	65	1	30	17.58	Dust
Single	Male		03/01/2019 0:00	01/01/1900 20:45	17/12/2018 0:00	55	Sent	42	0	17	12.78	Dust
Single	Male		03/01/2019 0:00	01/01/1900 18:45	02/01/2019 0:00	55	Sent	42	0	12	15.83	Dust
Single	Male		03/01/2019 0:00	01/01/1900 16:00	25/12/2018 0:00	30	Sent	36	0	50	24.12	Clouds
Single	Male		03/01/2019 0:00	01/01/1900 18:15	29/11/2018 0:00	15	Sent	42	0	51	15.83	Dust
Single	Male	Saudi	03/01/2019 0:00	01/01/1900 20:30	15/12/2018 0:00	30	Sent	52	0	33	12.78	Dust
Single	Male		03/01/2019 0:00	01/01/1900 14:30	25/12/2018 0:00	30	Not Sent	49	0	37	22.46	Clear
Single	Male	Saudi	03/01/2019 0:00	01/01/1900 16:15	18/12/2018 0:00	30	Sent	44	0	4	24.12	Clouds
Single	Male	Saudi	03/01/2019 0:00	01/01/1900 16:15	02/12/2018 0:00	45	Sent	62	0	16	24.12	Clouds
Single	Male	Saudi	03/01/2019 0:00	01/01/1900 18:00	22/12/2018 0:00	30	Sent	88	1	12	15.83	Dust
Single	Male	Saudi	03/01/2019 0:00	01/01/1900 14:30	02/01/2019 0:00	15	Sent	42	1	18	22.46	Clear
Single	Male	Saudi	03/01/2019 0:00	01/01/1900 11:00	02/01/2019 0:00	30	Not Sent	4	1	32	20.68	Clear
Single	Male		03/01/2019 0:00	01/01/1900 17:30	25/12/2018 0:00	30	Sent	54	0	43	17.58	Dust
Single	Male		03/01/2019 0:00	01/01/1900 20:30	22/11/2018 0:00	15	Sent	42	1	33	12.78	Dust
Single	Female	Saudi	03/01/2019 0:00	01/01/1900 19:00	19/12/2018 0:00	60	Sent	60	0	22	13.06	Dust
Single	Female	Saudi	03/01/2019 0:00	01/01/1900 17:45	18/12/2018 0:00	55	Sent	44	0	7	17.58	Dust
Single	Female	Saudi	03/01/2019 0:00	01/01/1900 16:30	25/12/2018 0:00	30	Sent	36	1	63	24.12	Clouds
Single	Male		03/01/2019 0:00	01/01/1900 19:00	02/01/2019 0:00	30	Sent	36	1	38	13.06	Dust
Married	Female	Saudi	03/01/2019 0:00	01/01/1900 17:00	02/01/2019 0:00	60	Sent	49	0	31	17.58	Dust
Married	Female	Saudi	03/01/2019 0:00	01/01/1900 17:00	02/01/2019 0:00	60	Sent	49	1	31	17.58	Dust
Single	Female	Saudi	03/01/2019 0:00	01/01/1900 10:00	02/01/2019 0:00	30	Sent	4	1	28	18.88	Clear
Married	Male	Saudi	03/01/2019 0:00	01/01/1900 19:45	24/12/2018 0:00	55	Sent	52	0	54	13.06	Dust
Married	Male	Saudi	03/01/2019 0:00	01/01/1900 16:00	02/01/2019 0:00	15	Not Sent	52	1	54	24.12	Clouds
Single	Male		03/01/2019 0:00	01/01/1900 19:30	02/01/2019 0:00	45	Sent	62	1	30	13.06	Dust
Single	Male	Saudi	03/01/2019 0:00	01/01/1900 20:00	02/01/2019 0:00	35	Not Sent	52	0	66	12.78	Dust
Single	Male		03/01/2019 0:00	01/01/1900 20:30	24/12/2018 0:00	30	Sent	88	1	3	12.78	Dust
Married	Male	Saudi	03/01/2019 0:00	01/01/1900 17:20	03/01/2019 0:00	40	Not Sent	53	0	47	17.58	Dust
Married	Female	Saudi	03/01/2019 0:00	01/01/1900 16:00	15/12/2018 0:00	40	Sent	53	1	38	24.12	Clouds
Single	Male	Saudi	03/01/2019 0:00	01/01/1900 16:30	03/01/2019 0:00	30	Sent	74	1	21	24.12	Clouds
Single	Male	Saudi	03/01/2019 0:00	01/01/1900 17:30	11/12/2018 0:00	45	Sent	66	1	28	17.58	Dust
Single	Male		03/01/2019 0:00	01/01/1900 19:00	03/01/2019 0:00	15	Sent	42	1	10	13.06	Dust
Single	Male		03/01/2019 0:00	01/01/1900 19:30	05/12/2018 0:00	15	Sent	42	1	16	13.06	Dust
Single	Male		03/01/2019 0:00	01/01/1900 19:15	02/01/2019 0:00	15	Sent	42	1	13	13.06	Dust
Single	Male	Saudi	03/01/2019 0:00	01/01/1900 16:40	01/01/2019 0:00	40	Sent	53	1	29	24.12	Clouds
Single	Female		03/01/2019 0:00	01/01/1900 19:20	03/01/2019 0:00	40	Sent	53	0	32	13.06	Dust
Married	Female	Saudi	03/01/2019 0:00	01/01/1900 19:30	02/01/2019 0:00	90	Sent	52	1	78	13.06	Dust
Single	Male	Saudi	03/01/2019 0:00	01/01/1900 17:00	03/01/2019 0:00	30	Not Sent	74	0	24	17.58	Dust
Single	Male	Saudi	03/01/2019 0:00	01/01/1900 17:00	03/01/2019 0:00	30	Not Sent	74	1	24	17.58	Dust
Single	Male	Saudi	03/01/2019 0:00	01/01/1900 17:00	22/11/2018 0:00	15	Sent	42	1	15	17.58	Dust
Married	Female	Saudi	03/01/2019 0:00	01/01/1900 19:30	13/12/2018 0:00	120	Sent	74	0	28	13.06	Dust
Single	Female	Saudi	03/01/2019 0:00	01/01/1900 19:00	02/01/2019 0:00	60	Sent	65	1	34	13.06	Dust
Married	Female	Saudi	03/01/2019 0:00	01/01/1900 16:15	13/12/2018 0:00	45	Sent	52	1	26	24.12	Clouds
Married	Female	Saudi	03/01/2019 0:00	01/01/1900 17:00	10/12/2018 0:00	30	Not Sent	66	0	47	17.58	Dust
Married	Male	Saudi	03/01/2019 0:00	01/01/1900 18:15	02/01/2019 0:00	45	Sent	36	1	37	15.83	Dust
Single	Male	Saudi	03/01/2019 0:00	01/01/1900 18:30	04/07/2018 0:00	30	Sent	95	0	6	15.83	Dust
Single	Female	Saudi	03/01/2019 0:00	01/01/1900 19:00	24/07/2018 0:00	30	Sent	95	0	7	13.06	Dust
Single	Male		03/01/2019 0:00	01/01/1900 18:30	02/01/2019 0:00	60	Sent	73	1	37	15.83	Dust
Single	Female	Saudi	03/01/2019 0:00	01/01/1900 17:30	02/01/2019 0:00	90	Sent	74	1	22	17.58	Dust
Married	Female	Saudi	03/01/2019 0:00	01/01/1900 16:00	02/01/2019 0:00	15	Sent	52	1	34	24.12	Clouds
Married	Female	Saudi	03/01/2019 0:00	01/01/1900 10:45	24/12/2018 0:00	55	Sent	4	1	56	18.88	Clear
Single	Male	Saudi	03/01/2019 0:00	01/01/1900 19:00	29/12/2018 0:00	30	Sent	88	1	9	13.06	Dust
Single	Female	Saudi	03/01/2019 0:00	01/01/1900 13:00	02/01/2019 0:00	60	Not Sent	36	1	28	20.95	Clear
Single	Female	Saudi	03/01/2019 0:00	01/01/1900 19:15	26/12/2018 0:00	30	Sent	4	0	16	13.06	Dust
Single	Male	Saudi	03/01/2019 0:00	01/01/1900 20:00	19/12/2018 0:00	30	Sent	73	1	58	12.78	Dust
Single	Male	Saudi	03/01/2019 0:00	01/01/1900 14:00	12/12/2018 0:00	40	Sent	96	0	49	22.46	Clear
Single	Male		03/01/2019 0:00	01/01/1900 12:15	02/01/2019 0:00	15	Sent	4	1	32	23.08	Clear
Single	Male	Saudi	03/01/2019 0:00	01/01/1900 16:00	02/01/2019 0:00	30	Not Sent	88	1	8	24.12	Clouds
Single	Male	Saudi	03/01/2019 0:00	01/01/1900 20:30	02/01/2019 0:00	45	Sent	52	0	55	12.78	Dust
Married	Female	Saudi	03/01/2019 0:00	01/01/1900 14:00	02/01/2019 0:00	60	Sent	36	1	38	22.46	Clear
Single	Male		03/01/2019 0:00	01/01/1900 15:00	27/12/2018 0:00	60	Sent	74	1	50	24.47	Clear
Single	Male	Saudi	03/01/2019 0:00	01/01/1900 10:30	02/01/2019 0:00	15	Sent	4	1	25	18.88	Clear
Single	Male	Saudi	03/01/2019 0:00	01/01/1900 19:30	25/12/2018 0:00	30	Sent	36	1	34	13.06	Dust
Married	Female	Saudi	03/01/2019 0:00	01/01/1900 17:00	11/12/2018 0:00	30	Sent	52	0	43	17.58	Dust
Single	Female	Saudi	03/01/2019 0:00	01/01/1900 14:45	02/01/2019 0:00	55	Sent	42	1	25	22.46	Clear
Single	Female	Saudi	03/01/2019 0:00	01/01/1900 19:00	02/01/2019 0:00	60	Sent	49	1	19	13.06	Dust
Single	Female	Saudi	03/01/2019 0:00	01/01/1900 19:45	29/11/2018 0:00	55	Sent	42	1	13	13.06	Dust
Single	Male	Saudi	03/01/2019 0:00	01/01/1900 18:15	02/01/2019 0:00	45	Sent	62	0	27	15.83	Dust
Single	Male	Saudi	03/01/2019 0:00	01/01/1900 18:00	24/12/2018 0:00	60	Sent	49	0	30	15.83	Dust
Single	Male		03/01/2019 0:00	01/01/1900 16:00	25/12/2018 0:00	30	Sent	74	1	53	24.12	Clouds
Single	Male	Saudi	03/01/2019 0:00	01/01/1900 16:30	12/12/2018 0:00	30	Not Sent	74	0	46	24.12	Clouds
Single	Male		03/01/2019 0:00	01/01/1900 18:00	02/01/2019 0:00	60	Not Sent	52	0	35	15.83	Dust
Single	Female	Saudi	03/01/2019 0:00	01/01/1900 14:15	02/01/2019 0:00	15	Sent	42	1	27	22.46	Clear
Single	Male		03/01/2019 0:00	01/01/1900 17:00	19/12/2018 0:00	60	Sent	60	0	29	17.58	Dust
Single	Male	Saudi	03/01/2019 0:00	01/01/1900 19:00	27/12/2018 0:00	15	Not Sent	4	0	21	13.06	Dust
Married	Male	Saudi	03/01/2019 0:00	01/01/1900 17:00	06/12/2018 0:00	60	Sent	65	0	31	17.58	Dust
Single	Female	Saudi	03/01/2019 0:00	01/01/1900 19:00	19/12/2018 0:00	30	Sent	44	1	9	13.06	Dust
Single	Male		03/01/2019 0:00	01/01/1900 16:00	24/12/2018 0:00	60	Sent	49	0	51	24.12	Clouds
Single	Male	Saudi	03/01/2019 0:00	01/01/1900 14:00	25/12/2018 0:00	30	Not Sent	60	0	22	22.46	Clear
Single	Male		03/01/2019 0:00	01/01/1900 18:00	12/12/2018 0:00	40	Not Sent	53	1	27	15.83	Dust
Single	Male		03/01/2019 0:00	01/01/1900 19:00	12/12/2018 0:00	30	Sent	74	1	27	13.06	Dust
Married	Male	Saudi	03/01/2019 0:00	01/01/1900 19:00	12/12/2018 0:00	60	Not Sent	52	0	52	13.06	Dust
Single	Male		03/01/2019 0:00	01/01/1900 20:00	19/12/2018 0:00	30	Not Sent	4	0	28	12.78	Dust
Single	Male		03/01/2019 0:00	01/01/1900 15:15	13/12/2018 0:00	45	Sent	52	1	45	24.47	Clear
Single	Female	Saudi	03/01/2019 0:00	01/01/1900 18:00	18/12/2018 0:00	30	Sent	4	0	24	15.83	Dust
Single	Male		03/01/2019 0:00	01/01/1900 12:00	02/01/2019 0:00	15	Sent	4	1	28	23.08	Clear
Single	Male		03/01/2019 0:00	01/01/1900 16:00	02/01/2019 0:00	60	Sent	65	1	53	24.12	Clouds
Single	Male	Saudi	03/01/2019 0:00	01/01/1900 15:00	31/12/2018 0:00	30	Sent	88	1	8	24.47	Clear
Married	Female	Saudi	03/01/2019 0:00	01/01/1900 18:15	02/01/2019 0:00	45	Sent	66	1	31	15.83	Dust
Single	Male		03/01/2019 0:00	01/01/1900 18:00	23/12/2018 0:00	60	Sent	54	0	28	15.83	Dust
Single	Male		03/01/2019 0:00	01/01/1900 14:30	25/12/2018 0:00	30	Sent	60	0	30	22.46	Clear
Single	Male		03/01/2019 0:00	01/01/1900 10:30	24/12/2018 0:00	15	Not Sent	4	0	29	18.88	Clear
Single	Male		03/01/2019 0:00	01/01/1900 15:00	24/12/2018 0:00	30	Not Sent	54	0	29	24.47	Clear
Single	Male		03/01/2019 0:00	01/01/1900 19:00	24/12/2018 0:00	60	Not Sent	49	0	45	13.06	Dust
Single	Male		03/01/2019 0:00	01/01/1900 18:30	26/12/2018 0:00	30	Not Sent	36	0	66	15.83	Dust
Single	Male		03/01/2019 0:00	01/01/1900 18:15	26/12/2018 0:00	30	Not Sent	36	0	66	15.83	Dust
Single	Male		03/01/2019 0:00	01/01/1900 20:00	02/01/2019 0:00	45	Sent	44	1	12	12.78	Dust
Married	Male	Saudi	03/01/2019 0:00	01/01/1900 14:00	02/01/2019 0:00	60	Sent	65	1	41	22.46	Clear
Single	Male	Saudi	03/01/2019 0:00	01/01/1900 15:30	02/01/2019 0:00	30	Sent	88	1	6	24.47	Clear
Married	Male	Saudi	03/01/2019 0:00	01/01/1900 14:00	01/01/2019 0:00	30	Sent	66	1	29	22.46	Clear
Single	Male	Saudi	03/01/2019 0:00	01/01/1900 12:00	02/01/2019 0:00	60	Sent	36	1	65	23.08	Clear
Single	Male		03/01/2019 0:00	01/01/1900 12:30	24/12/2018 0:00	15	Not Sent	4	1	51	23.08	Clear
Single	Male		03/01/2019 0:00	01/01/1900 12:45	02/01/2019 0:00	55	Sent	4	1	40	23.08	Clear
Single	Male	Saudi	03/01/2019 0:00	01/01/1900 14:30	01/01/2019 0:00	30	Sent	66	1	31	22.46	Clear
Married	Female	Saudi	03/01/2019 0:00	01/01/1900 16:00	03/01/2019 0:00	30	Sent	66	1	30	24.12	Clouds
Married	Female	Saudi	03/01/2019 0:00	01/01/1900 15:30	03/01/2019 0:00	30	Sent	65	1	25	24.47	Clear
Married	Female	Saudi	03/01/2019 0:00	01/01/1900 17:00	23/12/2018 0:00	30	Sent	62	1	31	17.58	Dust
Single	Male	Saudi	03/01/2019 0:00	01/01/1900 17:00	22/12/2018 0:00	30	Sent	88	1	2	17.58	Dust
Single	Female	Saudi	03/01/2019 0:00	01/01/1900 17:30	22/12/2018 0:00	30	Sent	88	1	11	17.58	Dust
Single	Male	Saudi	03/01/2019 0:00	01/01/1900 16:30	02/01/2019 0:00	30	Not Sent	88	1	1	24.12	Clouds
Single	Male	Saudi	03/01/2019 0:00	01/01/1900 18:30	23/12/2018 0:00	30	Not Sent	88	1	4	15.83	Dust
Single	Female	Saudi	03/01/2019 0:00	01/01/1900 19:30	02/01/2019 0:00	30	Sent	44	1	11	13.06	Dust
Single	Male	Saudi	03/01/2019 0:00	01/01/1900 20:00	24/12/2018 0:00	30	Sent	88	1	5	12.78	Dust
Single	Male	Saudi	03/01/2019 0:00	01/01/1900 19:30	02/01/2019 0:00	30	Sent	73	1	37	13.06	Dust
Single	Male	Saudi	03/01/2019 0:00	01/01/1900 21:30	02/01/2019 0:00	30	Sent	88	1	8	11.83	Dust
Single	Female	Saudi	03/01/2019 0:00	01/01/1900 21:15	02/01/2019 0:00	15	Not Sent	44	1	2	11.83	Dust
Single	Female	Saudi	03/01/2019 0:00	01/01/1900 21:30	02/01/2019 0:00	30	Not Sent	44	1	2	11.83	Dust
Single	Female	Saudi	03/01/2019 0:00	01/01/1900 19:00	28/11/2018 0:00	30	Sent	62	1	11	13.06	Dust
Single	Female	Saudi	03/01/2019 0:00	01/01/1900 17:00	18/12/2018 0:00	60	Sent	49	0	11	17.58	Dust
Single	Male	Saudi	03/01/2019 0:00	01/01/1900 15:30	06/12/2018 0:00	45	Sent	62	1	55	24.47	Clear
Single	Male	Saudi	03/01/2019 0:00	01/01/1900 17:30	03/01/2019 0:00	15	Sent	42	1	16	17.58	Dust
Single	Male	Saudi	03/01/2019 0:00	01/01/1900 19:30	03/12/2018 0:00	30	Sent	62	0	11	13.06	Dust
Single	Female	Saudi	03/01/2019 0:00	01/01/1900 20:30	16/12/2018 0:00	30	Sent	33	0	24	12.78	Dust
Single	Male	Saudi	03/01/2019 0:00	01/01/1900 18:00	30/12/2018 0:00	30	Sent	34	1	21	15.83	Dust
Single	Male	Saudi	03/01/2019 0:00	01/01/1900 20:00	27/12/2018 0:00	30	Sent	3	0	46	12.78	Dust
Single	Male	Saudi	03/01/2019 0:00	01/01/1900 16:00	02/01/2019 0:00	60	Sent	6	1	17	24.12	Clouds
Single	Female	Saudi	03/01/2019 0:00	01/01/1900 17:30	06/12/2018 0:00	30	Sent	97	0	34	17.58	Dust
Single	Female	Saudi	03/01/2019 0:00	01/01/1900 18:00	12/12/2018 0:00	60	Sent	13	0	39	15.83	Dust
Single	Female	Saudi	03/01/2019 0:00	01/01/1900 20:00	25/12/2018 0:00	30	Not Sent	34	0	19	12.78	Dust
Single	Female	Saudi	03/01/2019 0:00	01/01/1900 15:30	02/01/2019 0:00	60	Sent	13	0	66	24.47	Clear
Single	Female	Saudi	03/01/2019 0:00	01/01/1900 16:00	02/01/2019 0:00	60	Sent	13	0	66	24.12	Clouds
Single	Female	Saudi	03/01/2019 0:00	01/01/1900 16:00	02/01/2019 0:00	60	Sent	13	1	39	24.12	Clouds
Single	Female	Saudi	03/01/2019 0:00	01/01/1900 20:30	02/01/2019 0:00	30	Sent	35	1	52	12.78	Dust
Single	Female	Saudi	03/01/2019 0:00	01/01/1900 20:00	13/12/2018 0:00	30	Sent	33	0	20	12.78	Dust
Single	Male	Saudi	03/01/2019 0:00	01/01/1900 20:45	12/12/2018 0:00	55	Sent	19	0	18	12.78	Dust
Single	Male	Saudi	03/01/2019 0:00	01/01/1900 18:30	22/12/2018 0:00	30	Sent	3	0	39	15.83	Dust
Single	Male	Saudi	03/01/2019 0:00	01/01/1900 18:00	17/12/2018 0:00	30	Sent	3	0	39	15.83	Dust
Single	Male	Saudi	03/01/2019 0:00	01/01/1900 17:30	17/12/2018 0:00	30	Sent	34	1	39	17.58	Dust
Single	Female	Saudi	03/01/2019 0:00	01/01/1900 20:30	26/12/2018 0:00	30	Sent	34	0	57	12.78	Dust
Single	Male	Saudi	03/01/2019 0:00	01/01/1900 17:20	03/07/2018 0:00	40	Sent	10	0	39	17.58	Dust
Single	Male	Saudi	03/01/2019 0:00	01/01/1900 16:00	29/12/2018 0:00	60	Sent	6	0	39	24.12	Clouds
Single	Male	Saudi	03/01/2019 0:00	01/01/1900 20:00	02/01/2019 0:00	30	Sent	3	0	39	12.78	Dust
Single	Male	Saudi	03/01/2019 0:00	01/01/1900 17:00	02/01/2019 0:00	30	Not Sent	3	1	20	17.58	Dust
Single	Male	Saudi	03/01/2019 0:00	01/01/1900 16:00	02/01/2019 0:00	30	Sent	20	1	39	24.12	Clouds
Single	Male	Saudi	03/01/2019 0:00	01/01/1900 14:00	27/11/2018 0:00	170	Not Sent	14	0	39	22.46	Clear
Single	Male	Saudi	03/01/2019 0:00	01/01/1900 16:00	01/01/2019 0:00	40	Sent	97	0	40	24.12	Clouds
Single	Male	Saudi	03/01/2019 0:00	01/01/1900 20:30	01/01/2019 0:00	30	Sent	97	0	40	12.78	Dust
Single	Male	Saudi	03/01/2019 0:00	01/01/1900 17:30	27/12/2018 0:00	30	Not Sent	3	0	46	17.58	Dust
Single	Male	Saudi	03/01/2019 0:00	01/01/1900 17:00	02/01/2019 0:00	30	Not Sent	34	0	46	17.58	Dust
Single	Male	Saudi	03/01/2019 0:00	01/01/1900 15:00	12/12/2018 0:00	60	Sent	6	0	44	24.47	Clear
Single	Male	Saudi	03/01/2019 0:00	01/01/1900 20:00	23/12/2018 0:00	30	Not Sent	2	1	13	12.78	Dust
Single	Male	Saudi	03/01/2019 0:00	01/01/1900 18:00	10/12/2018 0:00	30	Sent	30	0	20	15.83	Dust
Single	Male	Saudi	03/01/2019 0:00	01/01/1900 19:00	02/01/2019 0:00	30	Not Sent	20	1	37	13.06	Dust
Single	Male	Saudi	03/01/2019 0:00	01/01/1900 20:30	24/12/2018 0:00	20	Sent	2	1	10	12.78	Dust
Single	Male	Saudi	03/01/2019 0:00	01/01/1900 16:30	11/12/2018 0:00	30	Sent	35	0	19	24.12	Clouds
Single	Female	Saudi	03/01/2019 0:00	01/01/1900 16:30	25/12/2018 0:00	30	Sent	3	1	61	24.12	Clouds
Single	Male	Saudi	03/01/2019 0:00	01/01/1900 18:30	04/12/2018 0:00	30	Sent	20	0	30	15.83	Dust
Single	Male	Saudi	03/01/2019 0:00	01/01/1900 17:30	01/01/2019 0:00	40	Not Sent	97	0	31	17.58	Dust
Single	Male	Saudi	03/01/2019 0:00	01/01/1900 19:30	02/01/2019 0:00	30	Sent	20	1	31	13.06	Dust
Single	Male	Saudi	03/01/2019 0:00	01/01/1900 20:30	02/01/2019 0:00	30	Not Sent	30	0	36	12.78	Dust
Single	Female	Saudi	03/01/2019 0:00	01/01/1900 17:00	10/12/2018 0:00	30	Sent	13	0	32	17.58	Dust
Single	Male	Saudi	03/01/2019 0:00	01/01/1900 17:40	29/11/2018 0:00	60	Sent	2	1	10	17.58	Dust
Single	Male	Saudi	03/01/2019 0:00	01/01/1900 17:00	15/12/2018 0:00	30	Sent	13	0	49	17.58	Dust
Single	Male	Saudi	03/01/2019 0:00	01/01/1900 18:00	01/02/2018 0:00	30	Sent	31	0	13	15.83	Dust
Single	Male	Saudi	03/01/2019 0:00	01/01/1900 17:45	02/01/2019 0:00	55	Sent	20	0	40	17.58	Dust
Single	Male	Saudi	03/01/2019 0:00	01/01/1900 18:30	13/06/2018 0:00	20	Sent	31	0	13	15.83	Dust
Single	Male	Saudi	03/01/2019 0:00	01/01/1900 18:50	13/06/2018 0:00	60	Sent	31	0	12	15.83	Dust
Single	Male	Saudi	03/01/2019 0:00	01/01/1900 17:30	02/01/2019 0:00	30	Sent	35	1	32	17.58	Dust
Single	Male	Saudi	03/01/2019 0:00	01/01/1900 18:00	25/12/2018 0:00	30	Sent	3	1	90	15.83	Dust
Single	Male	Saudi	03/01/2019 0:00	01/01/1900 19:30	12/12/2018 0:00	30	Not Sent	35	1	31	13.06	Dust
Single	Male	Saudi	03/01/2019 0:00	01/01/1900 17:00	02/01/2019 0:00	30	Sent	20	1	39	17.58	Dust
Single	Male	Saudi	03/01/2019 0:00	01/01/1900 17:20	06/10/2018 0:00	20	Sent	2	1	7	17.58	Dust
Single	Male	Saudi	03/01/2019 0:00	01/01/1900 17:00	02/01/2018 0:00	30	Sent	30	0	28	17.58	Dust
Single	Male	Saudi	03/01/2019 0:00	01/01/1900 18:00	06/12/2018 0:00	60	Sent	33	0	31	15.83	Dust
Single	Male		03/01/2019 0:00	01/01/1900 17:30	01/02/2018 0:00	30	Not Sent	31	0	9	17.58	Dust
Single	Male	Saudi	03/01/2019 0:00	01/01/1900 15:00	02/12/2018 0:00	30	Sent	20	0	24	24.47	Clear
Single	Male	Saudi	03/01/2019 0:00	01/01/1900 19:50	22/12/2018 0:00	60	Sent	2	1	8	13.06	Dust
Single	Male	Saudi	03/01/2019 0:00	01/01/1900 17:00	06/10/2018 0:00	20	Sent	2	1	6	17.58	Dust
Single	Male	Saudi	03/01/2019 0:00	01/01/1900 18:00	02/01/2019 0:00	60	Sent	13	1	36	15.83	Dust
Single	Male		03/01/2019 0:00	01/01/1900 17:00	26/12/2018 0:00	30	Sent	35	1	32	17.58	Dust
Single	Male		03/01/2019 0:00	01/01/1900 19:30	03/05/2018 0:00	30	Sent	30	1	30	13.06	Dust
Single	Male		03/01/2019 0:00	01/01/1900 21:30	29/12/2018 0:00	30	Not Sent	33	0	32	11.83	Dust
Single	Male	Saudi	03/01/2019 0:00	01/01/1900 18:00	02/01/2019 0:00	30	Sent	20	0	25	15.83	Dust
Single	Male		03/01/2019 0:00	01/01/1900 17:30	17/12/2018 0:00	30	Sent	3	0	68	17.58	Dust
Single	Male		03/01/2019 0:00	01/01/1900 16:00	17/12/2018 0:00	60	Sent	34	0	68	24.12	Clouds
Single	Male		03/01/2019 0:00	01/01/1900 17:00	02/01/2019 0:00	30	Sent	34	0	53	17.58	Dust
Single	Male	Saudi	03/01/2019 0:00	01/01/1900 16:30	02/01/2019 0:00	30	Sent	20	1	29	24.12	Clouds
Single	Male		03/01/2019 0:00	01/01/1900 17:30	12/12/2018 0:00	30	Not Sent	35	0	24	17.58	Dust
Single	Male		03/01/2019 0:00	01/01/1900 18:30	19/12/2018 0:00	30	Sent	35	0	23	15.83	Dust
Single	Male	Saudi	03/01/2019 0:00	01/01/1900 20:30	13/12/2018 0:00	30	Sent	35	0	25	12.78	Dust
Single	Male	Saudi	03/01/2019 0:00	01/01/1900 17:00	20/12/2018 0:00	30	Sent	34	0	43	17.58	Dust
Single	Male	Saudi	03/01/2019 0:00	01/01/1900 18:30	11/12/2018 0:00	45	Sent	19	0	55	15.83	Dust
Single	Male	Saudi	03/01/2019 0:00	01/01/1900 16:30	31/12/2018 0:00	30	Sent	35	1	39	24.12	Clouds
Single	Male	Saudi	03/01/2019 0:00	01/01/1900 15:00	02/01/2019 0:00	60	Sent	6	1	39	24.47	Clear
Single	Male	Saudi	03/01/2019 0:00	01/01/1900 19:30	20/12/2018 0:00	20	Sent	2	0	11	13.06	Dust
Single	Female	Saudi	03/01/2019 0:00	01/01/1900 20:30	23/12/2018 0:00	30	Sent	3	1	67	12.78	Dust
Single	Male	Saudi	03/01/2019 0:00	01/01/1900 18:00	10/12/2018 0:00	30	Sent	35	0	39	15.83	Dust
Single	Male	Saudi	03/01/2019 0:00	01/01/1900 21:10	03/01/2019 0:00	10	Not Sent	35	1	42	11.83	Dust
Single	Male		03/01/2019 0:00	01/01/1900 19:20	31/12/2018 0:00	40	Sent	97	0	30	13.06	Dust
Single	Male	Saudi	03/01/2019 0:00	01/01/1900 18:30	12/12/2018 0:00	30	Sent	35	0	46	15.83	Dust
Single	Female	Saudi	03/01/2019 0:00	01/01/1900 17:30	02/01/2019 0:00	30	Sent	13	1	33	17.58	Dust
Single	Male		03/01/2019 0:00	01/01/1900 19:30	22/10/2018 0:00	30	Sent	3	0	56	13.06	Dust
Single	Male		03/01/2019 0:00	01/01/1900 16:00	02/12/2018 0:00	60	Sent	6	0	28	24.12	Clouds
Single	Male		03/01/2019 0:00	01/01/1900 18:00	06/12/2018 0:00	40	Sent	97	0	36	15.83	Dust
Single	Male	Saudi	03/01/2019 0:00	01/01/1900 18:00	01/08/2018 0:00	30	Not Sent	30	0	29	15.83	Dust
Single	Male		03/01/2019 0:00	01/01/1900 17:00	10/12/2018 0:00	30	Sent	13	1	35	17.58	Dust
Single	Male	Saudi	03/01/2019 0:00	01/01/1900 17:30	02/01/2019 0:00	60	Sent	30	1	18	17.58	Dust
Single	Male	Saudi	03/01/2019 0:00	01/01/1900 19:10	13/06/2018 0:00	20	Sent	31	0	4	13.06	Dust
Single	Male	Saudi	03/01/2019 0:00	01/01/1900 20:00	13/12/2018 0:00	30	Not Sent	30	0	20	12.78	Dust
Single	Male	Saudi	03/01/2019 0:00	01/01/1900 20:30	13/12/2018 0:00	30	Sent	30	0	29	12.78	Dust
Single	Male	Saudi	03/01/2019 0:00	01/01/1900 20:30	03/01/2019 0:00	30	Not Sent	35	0	27	12.78	Dust
Single	Male		03/01/2019 0:00	01/01/1900 21:30	29/12/2018 0:00	30	Sent	33	0	23	11.83	Dust
Single	Male		03/01/2019 0:00	01/01/1900 18:40	06/12/2018 0:00	40	Sent	97	0	29	15.83	Dust
Single	Male		03/01/2019 0:00	01/01/1900 14:30	02/01/2019 0:00	90	Sent	13	1	46	22.46	Clear
Single	Male	Saudi	03/01/2019 0:00	01/01/1900 16:00	30/12/2018 0:00	30	Sent	34	1	24	24.12	Clouds
Single	Female	Saudi	03/01/2019 0:00	01/01/1900 18:00	18/12/2018 0:00	30	Not Sent	2	0	11	15.83	Dust
Single	Male	Saudi	03/01/2019 0:00	01/01/1900 19:00	18/12/2018 0:00	30	Sent	2	0	7	13.06	Dust
Married	Male	Saudi	03/01/2019 0:00	01/01/1900 17:00	27/09/2018 0:00	60	Sent	3	0	46	17.58	Dust
Married	Male	Saudi	03/01/2019 0:00	01/01/1900 19:00	23/12/2018 0:00	60	Sent	3	1	46	13.06	Dust
Married	Male	Saudi	03/01/2019 0:00	01/01/1900 17:45	04/12/2018 0:00	30	Sent	20	0	28	17.58	Dust
Married	Female	Saudi	03/01/2019 0:00	01/01/1900 14:00	13/11/2018 0:00	30	Sent	14	0	28	22.46	Clear
Single	Male	Saudi	03/01/2019 0:00	01/01/1900 18:00	02/01/2019 0:00	30	Sent	34	0	36	15.83	Dust
Single	Male	Saudi	03/01/2019 0:00	01/01/1900 18:30	18/12/2018 0:00	30	Sent	2	0	10	15.83	Dust
Single	Male		03/01/2019 0:00	01/01/1900 18:30	02/01/2019 0:00	30	Sent	20	1	25	15.83	Dust
Single	Male		03/01/2019 0:00	01/01/1900 19:00	02/01/2019 0:00	30	Sent	34	0	35	13.06	Dust
Single	Male		03/01/2019 0:00	01/01/1900 19:30	02/01/2019 0:00	30	Not Sent	33	0	65	13.06	Dust
Single	Male		03/01/2019 0:00	01/01/1900 19:00	02/01/2019 0:00	30	Not Sent	33	1	65	13.06	Dust
Single	Female	Saudi	03/01/2019 0:00	01/01/1900 19:00	02/01/2019 0:00	60	Sent	13	0	28	13.06	Dust
Single	Female	Saudi	03/01/2019 0:00	01/01/1900 21:30	17/12/2018 0:00	30	Sent	33	0	39	11.83	Dust
Single	Male		03/01/2019 0:00	01/01/1900 17:00	12/12/2018 0:00	30	Not Sent	35	0	51	17.58	Dust
Married	Male	Saudi	03/01/2019 0:00	01/01/1900 14:00	16/12/2018 0:00	60	Not Sent	6	0	41	22.46	Clear
Single	Male		03/01/2019 0:00	01/01/1900 21:00	13/12/2018 0:00	30	Sent	35	0	40	11.83	Dust
Single	Male	Saudi	03/01/2019 0:00	01/01/1900 19:30	31/12/2018 0:00	30	Not Sent	33	0	31	13.06	Dust
Single	Male	Saudi	03/01/2019 0:00	01/01/1900 19:30	02/01/2019 0:00	30	Not Sent	34	0	28	13.06	Dust
Single	Male	Saudi	03/01/2019 0:00	01/01/1900 20:30	02/01/2019 0:00	30	Sent	33	1	27	12.78	Dust
Single	Male	Saudi	03/01/2019 0:00	01/01/1900 16:00	02/01/2019 0:00	30	Sent	34	0	28	24.12	Clouds
Single	Male		03/01/2019 0:00	01/01/1900 18:00	02/01/2019 0:00	60	Not Sent	33	1	26	15.83	Dust
Single	Male		03/01/2019 0:00	01/01/1900 16:00	02/01/2019 0:00	30	Sent	35	1	30	24.12	Clouds
Single	Male		03/01/2019 0:00	01/01/1900 16:30	27/12/2018 0:00	30	Sent	34	1	35	24.12	Clouds
Single	Male	Saudi	03/01/2019 0:00	01/01/1900 16:40	02/01/2019 0:00	40	Not Sent	97	1	20	24.12	Clouds
Single	Male		03/01/2019 0:00	01/01/1900 17:30	02/01/2019 0:00	30	Sent	20	1	20	17.58	Dust
Single	Female		03/01/2019 0:00	01/01/1900 18:00	03/01/2019 0:00	30	Sent	20	1	36	15.83	Dust
Single	Male		03/01/2019 0:00	01/01/1900 18:30	02/01/2019 0:00	30	Not Sent	34	1	18	15.83	Dust
Single	Male	Saudi	03/01/2019 0:00	01/01/1900 18:30	12/12/2018 0:00	30	Not Sent	30	1	28	15.83	Dust
Single	Male	Saudi	03/01/2019 0:00	01/01/1900 19:00	12/12/2018 0:00	30	Not Sent	30	1	29	13.06	Dust
Single	Male		03/01/2019 0:00	01/01/1900 18:40	03/01/2019 0:00	40	Sent	97	1	24	15.83	Dust
Single	Male		03/01/2019 0:00	01/01/1900 19:30	03/01/2019 0:00	30	Not Sent	34	1	49	13.06	Dust
Single	Male		03/01/2019 0:00	01/01/1900 19:00	10/12/2018 0:00	30	Sent	35	1	49	13.06	Dust
Single	Male	Saudi	03/01/2019 0:00	01/01/1900 19:00	02/01/2019 0:00	30	Sent	34	1	32	13.06	Dust
Single	Male		03/01/2019 0:00	01/01/1900 20:00	01/01/2019 0:00	30	Not Sent	97	1	45	12.78	Dust
Single	Male	Saudi	03/01/2019 0:00	01/01/1900 20:00	02/01/2019 0:00	30	Not Sent	34	1	31	12.78	Dust
Single	Male		03/01/2019 0:00	01/01/1900 20:00	02/01/2019 0:00	30	Sent	35	1	86	12.78	Dust
Single	Male		03/01/2019 0:00	01/01/1900 20:50	24/12/2018 0:00	50	Sent	2	1	3	12.78	Dust
Single	Male	Saudi	03/01/2019 0:00	01/01/1900 21:00	02/01/2019 0:00	30	Not Sent	33	1	15	11.83	Dust
Single	Male		03/01/2019 0:00	01/01/1900 21:00	16/12/2018 0:00	30	Sent	35	1	27	11.83	Dust
Single	Male	Saudi	03/01/2019 0:00	01/01/1900 18:10	01/01/2019 0:00	30	Sent	97	1	57	15.83	Dust
Single	Male		05/01/2019 0:00	01/01/1900 11:15	09/12/2018 0:00	30	Sent	41	1	20	13.6	Clear
Single	Male		05/01/2019 0:00	01/01/1900 11:30	05/01/2019 0:00	30	Not Sent	69	1	69	13.6	Clear
Single	Male	Saudi	05/01/2019 0:00	01/01/1900 12:30	03/01/2019 0:00	15	Sent	48	0	14	15.23	Clouds
Single	Male	Saudi	05/01/2019 0:00	01/01/1900 13:45	03/01/2019 0:00	55	Sent	44	1	14	17.6	Clouds
Single	Male		05/01/2019 0:00	01/01/1900 12:30	08/12/2018 0:00	15	Sent	41	1	16	15.23	Clouds
Single	Male		05/01/2019 0:00	01/01/1900 11:00	02/01/2019 0:00	30	Sent	1	0	33	13.6	Clear
Single	Male		05/01/2019 0:00	01/01/1900 12:30	30/12/2018 0:00	30	Sent	69	0	15	15.23	Clouds
Single	Male	Saudi	05/01/2019 0:00	01/01/1900 11:00	03/01/2019 0:00	30	Sent	1	1	39	13.6	Clear
Single	Male		05/01/2019 0:00	01/01/1900 12:00	08/12/2018 0:00	15	Sent	41	1	19	15.23	Clouds
Single	Male		05/01/2019 0:00	01/01/1900 14:00	03/01/2019 0:00	30	Sent	44	1	14	17.25	Clouds
Single	Male		05/01/2019 0:00	01/01/1900 14:30	03/01/2019 0:00	15	Not Sent	44	1	17	17.25	Clouds
Single	Male		05/01/2019 0:00	01/01/1900 10:00	03/01/2019 0:00	30	Sent	69	1	29	12.11	Clear
Single	Male		05/01/2019 0:00	01/01/1900 10:00	29/12/2018 0:00	30	Sent	83	1	13	12.11	Clear
Single	Male		05/01/2019 0:00	01/01/1900 11:00	17/11/2018 0:00	20	Sent	27	0	19	13.6	Clear
Single	Male	Saudi	05/01/2019 0:00	01/01/1900 12:15	08/12/2018 0:00	15	Sent	41	1	24	15.23	Clouds
Single	Male	Saudi	05/01/2019 0:00	01/01/1900 14:30	02/01/2019 0:00	15	Not Sent	41	1	15	17.25	Clouds
Single	Female	Saudi	05/01/2019 0:00	01/01/1900 13:30	05/01/2019 0:00	30	Sent	88	0	12	17.6	Clouds
Single	Female	Saudi	05/01/2019 0:00	01/01/1900 14:45	22/11/2018 0:00	55	Sent	41	1	15	17.25	Clouds
Single	Male		05/01/2019 0:00	01/01/1900 14:45	03/01/2019 0:00	55	Sent	44	1	10	17.25	Clouds
Single	Male	Saudi	05/01/2019 0:00	01/01/1900 14:40	19/12/2018 0:00	60	Sent	27	0	16	17.25	Clouds
Single	Male		05/01/2019 0:00	01/01/1900 12:00	08/12/2018 0:00	30	Sent	44	1	8	15.23	Clouds
Single	Male	Saudi	05/01/2019 0:00	01/01/1900 11:00	01/09/2018 0:00	30	Sent	51	0	7	13.6	Clear
Single	Male	Saudi	05/01/2019 0:00	01/01/1900 11:30	05/01/2019 0:00	30	Sent	73	1	32	13.6	Clear
Single	Male		05/01/2019 0:00	01/01/1900 12:30	09/12/2018 0:00	30	Sent	1	1	35	15.23	Clouds
Single	Male		05/01/2019 0:00	01/01/1900 11:30	26/12/2018 0:00	60	Sent	83	1	7	13.6	Clear
Single	Male	Saudi	05/01/2019 0:00	01/01/1900 14:30	03/01/2019 0:00	15	Sent	48	0	27	17.25	Clouds
Single	Male	Saudi	05/01/2019 0:00	01/01/1900 12:00	17/12/2018 0:00	30	Sent	69	0	13	15.23	Clouds
Single	Female		05/01/2019 0:00	01/01/1900 14:00	27/11/2018 0:00	15	Sent	41	0	16	17.25	Clouds
Single	Male		05/01/2019 0:00	01/01/1900 10:20	06/12/2018 0:00	20	Not Sent	27	0	39	12.11	Clear
Single	Female	Saudi	05/01/2019 0:00	01/01/1900 13:40	15/12/2018 0:00	60	Sent	27	1	14	17.6	Clouds
Single	Male		05/01/2019 0:00	01/01/1900 11:00	05/01/2019 0:00	20	Sent	27	1	31	13.6	Clear
Single	Male		05/01/2019 0:00	01/01/1900 12:00	31/12/2018 0:00	15	Sent	48	1	15	15.23	Clouds
Single	Male		05/01/2019 0:00	01/01/1900 11:30	01/12/2018 0:00	30	Sent	1	0	27	13.6	Clear
Single	Male		05/01/2019 0:00	01/01/1900 11:30	11/12/2018 0:00	30	Sent	55	0	62	13.6	Clear
Single	Male		05/01/2019 0:00	01/01/1900 14:45	02/01/2019 0:00	55	Sent	48	1	20	17.25	Clouds
Single	Male		05/01/2019 0:00	01/01/1900 11:30	20/12/2018 0:00	60	Sent	76	1	35	13.6	Clear
Single	Male		05/01/2019 0:00	01/01/1900 13:20	01/12/2018 0:00	20	Sent	27	0	15	17.6	Clouds
Single	Female		05/01/2019 0:00	01/01/1900 14:00	23/12/2018 0:00	60	Not Sent	69	0	44	17.25	Clouds
Single	Male	Saudi	05/01/2019 0:00	01/01/1900 14:00	13/12/2018 0:00	60	Not Sent	66	0	16	17.25	Clouds
Single	Male		05/01/2019 0:00	01/01/1900 12:15	03/01/2019 0:00	15	Sent	48	0	52	15.23	Clouds
Single	Male	Saudi	05/01/2019 0:00	01/01/1900 13:00	10/11/2018 0:00	20	Sent	27	1	24	17.6	Clouds
Single	Male	Saudi	05/01/2019 0:00	01/01/1900 11:00	05/01/2019 0:00	30	Sent	44	1	14	13.6	Clear
Single	Male	Saudi	05/01/2019 0:00	01/01/1900 13:15	03/01/2019 0:00	30	Not Sent	44	1	9	17.6	Clouds
Single	Male	Saudi	05/01/2019 0:00	01/01/1900 11:00	15/12/2018 0:00	45	Sent	66	1	52	13.6	Clear
Single	Male	Saudi	05/01/2019 0:00	01/01/1900 14:30	16/12/2018 0:00	30	Sent	55	1	26	17.25	Clouds
Single	Male		05/01/2019 0:00	01/01/1900 11:45	08/12/2018 0:00	55	Sent	41	1	29	13.6	Clear
Single	Male		05/01/2019 0:00	01/01/1900 13:15	06/12/2018 0:00	15	Sent	41	1	17	17.6	Clouds
Single	Male		05/01/2019 0:00	01/01/1900 14:20	03/11/2018 0:00	20	Sent	27	1	12	17.25	Clouds
Single	Male	مصــرى	05/01/2019 0:00	01/01/1900 10:00	13/12/2018 0:00	50	Sent	52	0	62	12.11	Clear
Single	Male	مصــرى	05/01/2019 0:00	01/01/1900 13:00	13/12/2018 0:00	60	Sent	66	0	62	17.6	Clouds
Single	Male		05/01/2019 0:00	01/01/1900 13:30	23/12/2018 0:00	30	Not Sent	73	0	27	17.6	Clouds
Single	Male		05/01/2019 0:00	01/01/1900 10:15	08/12/2018 0:00	15	Sent	41	1	34	12.11	Clear
Single	Male	Saudi	05/01/2019 0:00	01/01/1900 14:15	10/11/2018 0:00	15	Sent	41	1	10	17.25	Clouds
Single	Male		05/01/2019 0:00	01/01/1900 12:45	03/11/2018 0:00	45	Sent	52	1	39	15.23	Clouds
Single	Male	Saudi	05/01/2019 0:00	01/01/1900 14:30	04/12/2018 0:00	30	Sent	88	0	8	17.25	Clouds
Single	Male		05/01/2019 0:00	01/01/1900 11:30	27/12/2018 0:00	45	Not Sent	61	1	32	13.6	Clear
Single	Male		05/01/2019 0:00	01/01/1900 10:00	03/01/2019 0:00	20	Sent	27	1	14	12.11	Clear
Single	Male	Saudi	05/01/2019 0:00	01/01/1900 13:00	03/01/2019 0:00	60	Not Sent	66	1	72	17.6	Clouds
Single	Male		05/01/2019 0:00	01/01/1900 10:00	10/11/2018 0:00	15	Sent	41	0	18	12.11	Clear
Married	Male	ســــريلانـكـــا	05/01/2019 0:00	01/01/1900 14:00	13/12/2018 0:00	60	Sent	73	0	30	17.25	Clouds
Single	Male		05/01/2019 0:00	01/01/1900 11:20	01/12/2018 0:00	20	Sent	27	1	24	13.6	Clear
Single	Male	Saudi	05/01/2019 0:00	01/01/1900 10:20	03/11/2018 0:00	20	Sent	27	1	35	12.11	Clear
Single	Male	Saudi	05/01/2019 0:00	01/01/1900 12:00	17/11/2018 0:00	20	Sent	27	1	21	15.23	Clouds
Single	Male		05/01/2019 0:00	01/01/1900 14:00	13/12/2018 0:00	60	Sent	76	1	47	17.25	Clouds
Single	Male	Saudi	05/01/2019 0:00	01/01/1900 10:45	08/12/2018 0:00	55	Sent	41	1	23	12.11	Clear
Single	Male		05/01/2019 0:00	01/01/1900 12:30	03/01/2019 0:00	90	Sent	76	1	24	15.23	Clouds
Single	Male	Saudi	05/01/2019 0:00	01/01/1900 13:00	20/12/2018 0:00	15	Sent	94	1	48	17.6	Clouds
Single	Male		05/01/2019 0:00	01/01/1900 12:00	04/11/2018 0:00	20	Sent	27	0	39	15.23	Clouds
Single	Male	Saudi	05/01/2019 0:00	01/01/1900 13:30	26/12/2018 0:00	30	Sent	83	1	14	17.6	Clouds
Single	Male		05/01/2019 0:00	01/01/1900 11:40	03/01/2019 0:00	60	Sent	27	1	9	13.6	Clear
Single	Male		05/01/2019 0:00	01/01/1900 12:00	27/12/2018 0:00	30	Not Sent	73	0	50	15.23	Clouds
Single	Male		05/01/2019 0:00	01/01/1900 11:20	01/12/2018 0:00	20	Sent	27	0	23	13.6	Clear
Single	Male	Saudi	05/01/2019 0:00	01/01/1900 13:20	20/12/2018 0:00	20	Sent	27	0	14	17.6	Clouds
Married	Male	Saudi	05/01/2019 0:00	01/01/1900 10:00	03/01/2019 0:00	60	Sent	55	0	35	12.11	Clear
Married	Male	Saudi	05/01/2019 0:00	01/01/1900 14:30	22/12/2018 0:00	30	Sent	69	0	35	17.25	Clouds
Single	Male		05/01/2019 0:00	01/01/1900 13:40	29/11/2018 0:00	60	Sent	27	0	37	17.6	Clouds
Single	Female	Saudi	05/01/2019 0:00	01/01/1900 11:20	17/11/2018 0:00	20	Sent	27	1	13	13.6	Clear
Single	Female	Saudi	05/01/2019 0:00	01/01/1900 11:00	02/12/2018 0:00	15	Sent	41	1	24	13.6	Clear
Married	Female	Saudi	05/01/2019 0:00	01/01/1900 11:00	03/01/2019 0:00	30	Sent	49	0	31	13.6	Clear
Single	Female	Saudi	05/01/2019 0:00	01/01/1900 10:00	03/01/2019 0:00	30	Not Sent	44	0	9	12.11	Clear
Single	Female	Saudi	05/01/2019 0:00	01/01/1900 12:30	17/12/2018 0:00	45	Not Sent	61	0	29	15.23	Clouds
Married	Female	Saudi	05/01/2019 0:00	01/01/1900 12:00	17/12/2018 0:00	30	Sent	69	1	48	15.23	Clouds
Single	Female	Saudi	05/01/2019 0:00	01/01/1900 12:00	25/12/2018 0:00	30	Sent	88	1	7	15.23	Clouds
Single	Male		05/01/2019 0:00	01/01/1900 12:00	17/12/2018 0:00	45	Sent	52	1	60	15.23	Clouds
Single	Male		05/01/2019 0:00	01/01/1900 10:00	26/12/2018 0:00	30	Sent	88	1	9	12.11	Clear
Single	Female	Saudi	05/01/2019 0:00	01/01/1900 10:00	08/12/2018 0:00	20	Sent	27	0	19	12.11	Clear
Single	Male	Saudi	05/01/2019 0:00	01/01/1900 13:45	06/12/2018 0:00	30	Not Sent	52	1	43	17.6	Clouds
Married	Male	Saudi	05/01/2019 0:00	01/01/1900 12:45	06/12/2018 0:00	55	Sent	41	1	35	15.23	Clouds
Single	Male	Saudi	05/01/2019 0:00	01/01/1900 14:00	13/12/2018 0:00	20	Sent	27	1	13	17.25	Clouds
Single	Male	Saudi	05/01/2019 0:00	01/01/1900 13:40	08/11/2018 0:00	5	Sent	27	0	10	17.6	Clouds
Single	Male	Saudi	05/01/2019 0:00	01/01/1900 12:00	12/12/2018 0:00	30	Sent	48	0	39	15.23	Clouds
Married	Female	Saudi	05/01/2019 0:00	01/01/1900 10:00	01/09/2018 0:00	45	Sent	52	0	36	12.11	Clear
Single	Female	Saudi	05/01/2019 0:00	01/01/1900 10:40	16/12/2018 0:00	60	Sent	27	1	16	12.11	Clear
Single	Male	Saudi	05/01/2019 0:00	01/01/1900 12:40	15/12/2018 0:00	60	Sent	27	1	16	15.23	Clouds
Married	Female	Saudi	05/01/2019 0:00	01/01/1900 12:00	30/09/2018 0:00	60	Sent	55	0	57	15.23	Clouds
Married	Female	Saudi	05/01/2019 0:00	01/01/1900 14:30	29/11/2018 0:00	15	Sent	41	0	39	17.25	Clouds
Single	Female	Saudi	05/01/2019 0:00	01/01/1900 14:00	02/01/2019 0:00	15	Not Sent	41	0	27	17.25	Clouds
Single	Male		05/01/2019 0:00	01/01/1900 12:40	01/12/2018 0:00	60	Sent	27	0	16	15.23	Clouds
Single	Female	Saudi	05/01/2019 0:00	01/01/1900 13:00	20/12/2018 0:00	30	Sent	88	0	11	17.6	Clouds
Single	Female	Saudi	05/01/2019 0:00	01/01/1900 13:00	01/12/2018 0:00	20	Sent	27	1	16	17.6	Clouds
Single	Male		05/01/2019 0:00	01/01/1900 14:30	16/12/2018 0:00	30	Sent	44	0	8	17.25	Clouds
Married	Female	Saudi	05/01/2019 0:00	01/01/1900 14:15	15/12/2018 0:00	45	Sent	52	0	47	17.25	Clouds
Single	Male	Saudi	05/01/2019 0:00	01/01/1900 12:45	03/11/2018 0:00	30	Sent	52	0	62	15.23	Clouds
Single	Male	Saudi	05/01/2019 0:00	01/01/1900 11:00	29/12/2018 0:00	30	Sent	88	1	3	13.6	Clear
Single	Male		05/01/2019 0:00	01/01/1900 13:30	29/12/2018 0:00	30	Sent	1	0	28	17.6	Clouds
Married	Female	Saudi	05/01/2019 0:00	01/01/1900 12:45	08/11/2018 0:00	30	Sent	4	0	41	15.23	Clouds
Single	Female	Saudi	05/01/2019 0:00	01/01/1900 13:45	24/12/2018 0:00	30	Not Sent	94	1	19	17.6	Clouds
Single	Male	Saudi	05/01/2019 0:00	01/01/1900 10:00	07/07/2018 0:00	30	Sent	31	0	12	12.11	Clear
Single	Female	Saudi	05/01/2019 0:00	01/01/1900 10:30	07/07/2018 0:00	30	Sent	31	0	9	12.11	Clear
Single	Male	Saudi	05/01/2019 0:00	01/01/1900 11:00	07/07/2018 0:00	15	Sent	31	0	8	13.6	Clear
Single	Female	Saudi	05/01/2019 0:00	01/01/1900 11:15	07/07/2018 0:00	15	Sent	31	0	5	13.6	Clear
Single	Male	Saudi	05/01/2019 0:00	01/01/1900 11:30	07/07/2018 0:00	30	Sent	31	0	4	13.6	Clear
Single	Female	Saudi	05/01/2019 0:00	01/01/1900 14:40	11/11/2018 0:00	60	Sent	27	0	15	17.25	Clouds
Single	Female	Saudi	05/01/2019 0:00	01/01/1900 13:30	08/12/2018 0:00	15	Sent	41	0	14	17.6	Clouds
Single	Male	Saudi	05/01/2019 0:00	01/01/1900 11:40	13/12/2018 0:00	60	Sent	27	1	13	13.6	Clear
Single	Female	Saudi	05/01/2019 0:00	01/01/1900 10:00	25/11/2018 0:00	20	Sent	27	1	13	12.11	Clear
Single	Male	Saudi	05/01/2019 0:00	01/01/1900 10:00	13/12/2018 0:00	65	Sent	52	0	31	12.11	Clear
Single	Male	Saudi	05/01/2019 0:00	01/01/1900 11:30	23/12/2018 0:00	30	Sent	69	0	36	13.6	Clear
Single	Female	Saudi	05/01/2019 0:00	01/01/1900 12:00	03/01/2019 0:00	60	Not Sent	73	1	32	15.23	Clouds
Married	Female	يمنــى	05/01/2019 0:00	01/01/1900 10:00	25/12/2018 0:00	60	Sent	61	0	35	12.11	Clear
Married	Male	Saudi	05/01/2019 0:00	01/01/1900 11:30	26/12/2018 0:00	30	Sent	94	1	33	13.6	Clear
Married	Male	Saudi	05/01/2019 0:00	01/01/1900 10:00	29/12/2018 0:00	50	Sent	76	1	52	12.11	Clear
Single	Male	Saudi	05/01/2019 0:00	01/01/1900 10:00	04/12/2018 0:00	30	Not Sent	55	0	67	12.11	Clear
Married	Male	Saudi	05/01/2019 0:00	01/01/1900 11:45	04/12/2018 0:00	45	Sent	66	1	43	13.6	Clear
Single	Male	Saudi	05/01/2019 0:00	01/01/1900 10:30	08/12/2018 0:00	15	Sent	41	1	19	12.11	Clear
Single	Female	Saudi	05/01/2019 0:00	01/01/1900 12:00	03/11/2018 0:00	15	Not Sent	4	0	24	15.23	Clouds
Single	Male	Saudi	05/01/2019 0:00	01/01/1900 14:45	25/10/2018 0:00	55	Not Sent	61	0	61	17.25	Clouds
Married	Female	Saudi	05/01/2019 0:00	01/01/1900 10:45	03/01/2019 0:00	45	Not Sent	52	0	43	12.11	Clear
Single	Male		05/01/2019 0:00	01/01/1900 13:45	06/12/2018 0:00	55	Sent	41	1	24	17.6	Clouds
Single	Male	Saudi	05/01/2019 0:00	01/01/1900 12:20	03/01/2019 0:00	5	Sent	27	0	15	15.23	Clouds
Single	Male	Saudi	05/01/2019 0:00	01/01/1900 12:20	23/12/2018 0:00	20	Sent	27	0	15	15.23	Clouds
Single	Female	Saudi	05/01/2019 0:00	01/01/1900 12:20	03/01/2019 0:00	20	Not Sent	27	0	13	15.23	Clouds
Single	Male	Saudi	05/01/2019 0:00	01/01/1900 13:30	03/01/2019 0:00	15	Not Sent	52	1	56	17.6	Clouds
Single	Male	Saudi	05/01/2019 0:00	01/01/1900 13:45	20/12/2018 0:00	55	Sent	4	0	26	17.6	Clouds
Single	Female	Saudi	05/01/2019 0:00	01/01/1900 12:40	03/01/2019 0:00	10	Not Sent	27	0	18	15.23	Clouds
Single	Female	Saudi	05/01/2019 0:00	01/01/1900 10:00	30/12/2018 0:00	60	Sent	73	0	24	12.11	Clear
Single	Male	Saudi	05/01/2019 0:00	01/01/1900 13:00	22/12/2018 0:00	30	Sent	69	1	29	17.6	Clouds
Single	Female	Saudi	05/01/2019 0:00	01/01/1900 13:15	29/12/2018 0:00	15	Sent	48	1	12	17.6	Clouds
Single	Male	Saudi	05/01/2019 0:00	01/01/1900 13:00	29/12/2018 0:00	15	Sent	48	1	14	17.6	Clouds
Single	Male		05/01/2019 0:00	01/01/1900 10:00	24/12/2018 0:00	60	Sent	100	0	41	12.11	Clear
Single	Male	Saudi	05/01/2019 0:00	01/01/1900 14:00	05/01/2019 0:00	30	Not Sent	88	0	9	17.25	Clouds
Single	Female	Saudi	05/01/2019 0:00	01/01/1900 10:30	24/12/2018 0:00	60	Sent	94	0	20	12.11	Clear
Married	Female	Saudi	05/01/2019 0:00	01/01/1900 11:00	11/12/2018 0:00	30	Sent	1	0	32	13.6	Clear
Married	Male	Saudi	05/01/2019 0:00	01/01/1900 10:30	03/01/2019 0:00	60	Sent	94	0	35	12.11	Clear
Married	Female	Saudi	05/01/2019 0:00	01/01/1900 14:45	30/12/2018 0:00	55	Sent	61	0	29	17.25	Clouds
Married	Female	Saudi	05/01/2019 0:00	01/01/1900 13:45	24/12/2018 0:00	60	Sent	61	1	29	17.6	Clouds
Single	Male	Saudi	05/01/2019 0:00	01/01/1900 14:00	01/12/2018 0:00	20	Sent	27	1	13	17.25	Clouds
Single	Male		05/01/2019 0:00	01/01/1900 10:00	16/12/2018 0:00	35	Not Sent	76	0	75	12.11	Clear
Married	Female	Saudi	05/01/2019 0:00	01/01/1900 14:00	17/12/2018 0:00	45	Not Sent	61	0	42	17.25	Clouds
Single	Male	Saudi	05/01/2019 0:00	01/01/1900 12:00	22/12/2018 0:00	60	Not Sent	94	1	31	15.23	Clouds
Single	Male	Saudi	05/01/2019 0:00	01/01/1900 10:00	03/01/2019 0:00	45	Sent	52	1	31	12.11	Clear
Married	Female	Saudi	05/01/2019 0:00	01/01/1900 14:00	15/12/2018 0:00	45	Sent	61	0	28	17.25	Clouds
Married	Male	Saudi	05/01/2019 0:00	01/01/1900 10:30	24/12/2018 0:00	30	Sent	69	1	39	12.11	Clear
Single	Male		05/01/2019 0:00	01/01/1900 12:00	12/12/2018 0:00	30	Not Sent	55	1	56	15.23	Clouds
Single	Male		05/01/2019 0:00	01/01/1900 10:30	15/12/2018 0:00	30	Sent	83	1	6	12.11	Clear
Single	Male	ســودانى	05/01/2019 0:00	01/01/1900 12:30	15/12/2018 0:00	45	Sent	44	1	5	15.23	Clouds
Single	Male	Saudi	05/01/2019 0:00	01/01/1900 12:15	15/12/2018 0:00	45	Sent	61	1	59	15.23	Clouds
Married	Male		05/01/2019 0:00	01/01/1900 12:30	15/12/2018 0:00	30	Not Sent	55	1	66	15.23	Clouds
Married	Male	Saudi	05/01/2019 0:00	01/01/1900 14:15	22/12/2018 0:00	45	Sent	94	1	35	17.25	Clouds
Single	Female	Saudi	05/01/2019 0:00	01/01/1900 11:30	16/12/2018 0:00	30	Sent	52	0	23	13.6	Clear
Single	Male		05/01/2019 0:00	01/01/1900 13:15	17/12/2018 0:00	45	Sent	61	0	56	17.6	Clouds
Single	Male		05/01/2019 0:00	01/01/1900 13:00	29/12/2018 0:00	45	Not Sent	61	1	56	17.6	Clouds
Single	Male	Saudi	05/01/2019 0:00	01/01/1900 14:30	17/12/2018 0:00	30	Not Sent	83	1	11	17.25	Clouds
Single	Male	Saudi	05/01/2019 0:00	01/01/1900 14:00	30/12/2018 0:00	30	Not Sent	83	1	10	17.25	Clouds
Single	Male	Saudi	05/01/2019 0:00	01/01/1900 14:00	17/12/2018 0:00	30	Not Sent	83	0	10	17.25	Clouds
Single	Male	Saudi	05/01/2019 0:00	01/01/1900 14:00	05/01/2019 0:00	30	Sent	69	1	31	17.25	Clouds
Single	Male		05/01/2019 0:00	01/01/1900 13:15	18/12/2018 0:00	30	Not Sent	61	0	31	17.6	Clouds
Single	Male		05/01/2019 0:00	01/01/1900 12:30	22/12/2018 0:00	15	Sent	4	0	28	15.23	Clouds
Single	Male		05/01/2019 0:00	01/01/1900 13:00	25/12/2018 0:00	120	Sent	49	1	39	17.6	Clouds
Single	Male		05/01/2019 0:00	01/01/1900 13:30	22/12/2018 0:00	60	Sent	55	1	29	17.6	Clouds
Married	Female	Saudi	05/01/2019 0:00	01/01/1900 13:00	05/01/2019 0:00	30	Sent	55	1	31	17.6	Clouds
Married	Female	Saudi	05/01/2019 0:00	01/01/1900 12:30	03/01/2019 0:00	30	Sent	66	1	31	15.23	Clouds
Single	Male		05/01/2019 0:00	01/01/1900 12:30	23/12/2018 0:00	30	Sent	88	0	9	15.23	Clouds
Single	Male		05/01/2019 0:00	01/01/1900 12:30	03/01/2019 0:00	30	Sent	88	0	9	15.23	Clouds
Single	Male	Saudi	05/01/2019 0:00	01/01/1900 13:00	24/12/2018 0:00	30	Sent	83	1	8	17.6	Clouds
Single	Male		05/01/2019 0:00	01/01/1900 10:00	02/01/2019 0:00	60	Sent	48	1	29	12.11	Clear
Single	Male		05/01/2019 0:00	01/01/1900 11:00	27/12/2018 0:00	120	Sent	49	1	37	13.6	Clear
Single	Female	Saudi	05/01/2019 0:00	01/01/1900 12:00	29/12/2018 0:00	30	Sent	73	0	19	15.23	Clouds
Single	Male		05/01/2019 0:00	01/01/1900 11:00	31/12/2018 0:00	30	Sent	61	1	61	13.6	Clear
Single	Male		05/01/2019 0:00	01/01/1900 10:00	31/12/2018 0:00	60	Sent	61	0	31	12.11	Clear
Single	Male		05/01/2019 0:00	01/01/1900 14:15	03/01/2019 0:00	60	Not Sent	52	1	54	17.25	Clouds
Single	Female	Saudi	05/01/2019 0:00	01/01/1900 10:00	02/01/2019 0:00	15	Sent	41	1	13	12.11	Clear
Single	Female	Saudi	05/01/2019 0:00	01/01/1900 10:00	02/01/2019 0:00	15	Sent	41	1	15	12.11	Clear
Single	Male	Saudi	05/01/2019 0:00	01/01/1900 10:00	23/12/2018 0:00	30	Sent	69	1	36	12.11	Clear
Single	Male	Saudi	05/01/2019 0:00	01/01/1900 10:30	29/12/2018 0:00	30	Sent	88	1	9	12.11	Clear
Single	Male		05/01/2019 0:00	01/01/1900 11:00	29/12/2018 0:00	30	Sent	69	1	47	13.6	Clear
Single	Female	Saudi	05/01/2019 0:00	01/01/1900 11:00	03/01/2019 0:00	30	Sent	94	1	34	13.6	Clear
Single	Male	Saudi	05/01/2019 0:00	01/01/1900 11:00	31/12/2018 0:00	30	Sent	83	1	11	13.6	Clear
Single	Male	Saudi	05/01/2019 0:00	01/01/1900 11:30	26/12/2018 0:00	30	Not Sent	88	1	6	13.6	Clear
Single	Female	Saudi	05/01/2019 0:00	01/01/1900 11:30	05/01/2019 0:00	30	Sent	52	1	21	13.6	Clear
Single	Female		05/01/2019 0:00	01/01/1900 13:00	10/12/2018 0:00	30	Sent	1	1	39	17.6	Clouds
Single	Male		05/01/2019 0:00	01/01/1900 12:15	18/12/2018 0:00	30	Sent	66	1	28	15.23	Clouds
Single	Male		05/01/2019 0:00	01/01/1900 12:30	03/01/2019 0:00	15	Not Sent	48	1	15	15.23	Clouds
Single	Male	Saudi	05/01/2019 0:00	01/01/1900 12:20	05/01/2019 0:00	20	Not Sent	27	1	13	15.23	Clouds
Single	Male		05/01/2019 0:00	01/01/1900 12:30	26/12/2018 0:00	30	Sent	83	1	4	15.23	Clouds
Single	Male		05/01/2019 0:00	01/01/1900 12:45	30/12/2018 0:00	55	Not Sent	48	1	13	15.23	Clouds
Single	Male		05/01/2019 0:00	01/01/1900 13:00	25/12/2018 0:00	30	Sent	73	1	41	17.6	Clouds
Married	Female	Saudi	05/01/2019 0:00	01/01/1900 13:15	24/12/2018 0:00	30	Sent	94	1	26	17.6	Clouds
Single	Male		05/01/2019 0:00	01/01/1900 14:30	05/01/2019 0:00	30	Not Sent	88	1	6	17.25	Clouds
Single	Female	Saudi	05/01/2019 0:00	01/01/1900 14:15	03/01/2019 0:00	15	Sent	48	1	17	17.25	Clouds
Single	Female	Saudi	05/01/2019 0:00	01/01/1900 10:00	05/12/2018 0:00	60	Sent	49	1	11	12.11	Clear
Single	Female	Saudi	05/01/2019 0:00	01/01/1900 11:30	24/11/2018 0:00	15	Sent	41	0	17	13.6	Clear
Single	Male	Saudi	05/01/2019 0:00	01/01/1900 12:30	03/01/2019 0:00	30	Sent	66	1	30	15.23	Clouds
Single	Female	Saudi	05/01/2019 0:00	01/01/1900 14:45	29/12/2018 0:00	55	Not Sent	48	0	27	17.25	Clouds
Single	Female	Saudi	05/01/2019 0:00	01/01/1900 13:45	12/12/2018 0:00	55	Sent	48	1	48	17.6	Clouds
Single	Female	Saudi	05/01/2019 0:00	01/01/1900 11:00	09/12/2018 0:00	30	Sent	55	0	23	13.6	Clear
Single	Male	Saudi	05/01/2019 0:00	01/01/1900 10:00	03/01/2019 0:00	60	Not Sent	61	1	11	12.11	Clear
Single	Male	Saudi	05/01/2019 0:00	01/01/1900 14:00	27/12/2018 0:00	15	Sent	48	1	35	17.25	Clouds
Single	Male	Saudi	05/01/2019 0:00	01/01/1900 14:00	05/01/2019 0:00	30	Sent	66	1	35	17.25	Clouds
Single	Male	Saudi	05/01/2019 0:00	01/01/1900 13:30	03/01/2019 0:00	30	Sent	73	1	35	17.6	Clouds
Single	Male	Saudi	05/01/2019 0:00	01/01/1900 13:30	03/01/2019 0:00	30	Sent	73	0	35	17.6	Clouds
Single	Female	Saudi	05/01/2019 0:00	01/01/1900 10:00	22/12/2018 0:00	60	Sent	55	0	34	12.11	Clear
Single	Female	Saudi	05/01/2019 0:00	01/01/1900 14:15	29/12/2018 0:00	45	Sent	94	0	20	17.25	Clouds
Single	Female	Saudi	05/01/2019 0:00	01/01/1900 12:00	03/01/2019 0:00	30	Sent	1	1	60	15.23	Clouds
Single	Male	Saudi	05/01/2019 0:00	01/01/1900 10:00	03/01/2019 0:00	60	Sent	55	1	57	12.11	Clear
Single	Male	Saudi	05/01/2019 0:00	01/01/1900 12:00	11/12/2018 0:00	15	Sent	41	0	15	15.23	Clouds
Single	Male	Saudi	05/01/2019 0:00	01/01/1900 11:30	22/12/2018 0:00	15	Sent	48	1	13	13.6	Clear
Single	Male	Saudi	05/01/2019 0:00	01/01/1900 12:30	29/12/2018 0:00	30	Sent	1	1	42	15.23	Clouds
Single	Male	Saudi	05/01/2019 0:00	01/01/1900 13:30	30/12/2018 0:00	15	Sent	48	0	26	17.6	Clouds
Single	Male	Saudi	05/01/2019 0:00	01/01/1900 13:00	02/01/2019 0:00	15	Sent	41	1	16	17.6	Clouds
Single	Male	Saudi	05/01/2019 0:00	01/01/1900 13:00	24/11/2018 0:00	15	Sent	41	0	16	17.6	Clouds
Single	Male	Saudi	05/01/2019 0:00	01/01/1900 10:30	25/12/2018 0:00	30	Sent	4	0	11	12.11	Clear
Single	Male	Saudi	05/01/2019 0:00	01/01/1900 13:30	12/12/2018 0:00	60	Not Sent	35	0	24	17.6	Clouds
Single	Female	Saudi	05/01/2019 0:00	01/01/1900 14:00	16/12/2018 0:00	30	Sent	35	0	36	17.25	Clouds
Single	Female	Saudi	05/01/2019 0:00	01/01/1900 11:00	03/01/2019 0:00	15	Sent	19	1	22	13.6	Clear
Single	Female	Saudi	05/01/2019 0:00	01/01/1900 10:00	09/12/2018 0:00	30	Sent	11	0	39	12.11	Clear
Single	Female	Saudi	05/01/2019 0:00	01/01/1900 11:30	15/12/2018 0:00	30	Sent	30	1	39	13.6	Clear
Single	Female	Saudi	05/01/2019 0:00	01/01/1900 11:00	08/12/2018 0:00	50	Not Sent	13	1	21	13.6	Clear
Single	Male	Saudi	05/01/2019 0:00	01/01/1900 14:20	07/07/2018 0:00	40	Sent	97	0	39	17.25	Clouds
Single	Male	Saudi	05/01/2019 0:00	01/01/1900 12:00	18/12/2018 0:00	20	Sent	18	1	16	15.23	Clouds
Single	Male	Saudi	05/01/2019 0:00	01/01/1900 15:20	02/01/2019 0:00	40	Sent	18	0	17	18.2	Clouds
Single	Male	Saudi	05/01/2019 0:00	01/01/1900 13:30	03/01/2019 0:00	30	Sent	26	1	16	17.6	Clouds
Single	Male	Saudi	05/01/2019 0:00	01/01/1900 10:00	02/01/2019 0:00	30	Sent	20	1	39	12.11	Clear
Single	Male	Saudi	05/01/2019 0:00	01/01/1900 14:50	02/01/2019 0:00	50	Sent	18	1	39	17.25	Clouds
Single	Male	Saudi	05/01/2019 0:00	01/01/1900 11:15	03/01/2019 0:00	30	Sent	19	0	39	13.6	Clear
Single	Male	Saudi	05/01/2019 0:00	01/01/1900 11:00	03/01/2019 0:00	30	Sent	3	0	39	13.6	Clear
Single	Male	Saudi	05/01/2019 0:00	01/01/1900 12:20	18/12/2018 0:00	20	Sent	18	1	39	15.23	Clouds
Single	Male	Saudi	05/01/2019 0:00	01/01/1900 13:45	02/01/2019 0:00	55	Sent	19	1	63	17.6	Clouds
Single	Male	Saudi	05/01/2019 0:00	01/01/1900 10:30	17/11/2018 0:00	30	Sent	26	1	39	12.11	Clear
Single	Male	Saudi	05/01/2019 0:00	01/01/1900 15:00	26/12/2018 0:00	20	Sent	18	0	39	18.2	Clouds
Single	Male	Saudi	05/01/2019 0:00	01/01/1900 14:00	26/12/2018 0:00	20	Sent	18	0	14	17.25	Clouds
Single	Male	Saudi	05/01/2019 0:00	01/01/1900 10:00	25/12/2018 0:00	40	Sent	97	1	39	12.11	Clear
Single	Male	Saudi	05/01/2019 0:00	01/01/1900 13:40	26/12/2018 0:00	60	Sent	18	1	35	17.6	Clouds
Single	Male	Saudi	05/01/2019 0:00	01/01/1900 12:20	18/12/2018 0:00	20	Sent	18	1	15	15.23	Clouds
Single	Male	Saudi	05/01/2019 0:00	01/01/1900 10:00	31/10/2018 0:00	60	Not Sent	10	0	39	12.11	Clear
Single	Male	Saudi	05/01/2019 0:00	01/01/1900 10:30	27/11/2018 0:00	210	Not Sent	14	0	39	12.11	Clear
Single	Male	Saudi	05/01/2019 0:00	01/01/1900 11:00	19/11/2018 0:00	240	Not Sent	21	0	39	13.6	Clear
Single	Male	Saudi	05/01/2019 0:00	01/01/1900 12:00	11/11/2018 0:00	180	Not Sent	8	0	39	15.23	Clouds
Single	Male	Saudi	05/01/2019 0:00	01/01/1900 12:00	30/12/2018 0:00	15	Sent	19	1	36	15.23	Clouds
Single	Male	Saudi	05/01/2019 0:00	01/01/1900 12:30	13/12/2018 0:00	30	Sent	26	1	31	15.23	Clouds
Single	Male	Saudi	05/01/2019 0:00	01/01/1900 14:00	02/12/2018 0:00	30	Sent	9	0	17	17.25	Clouds
Single	Male	Saudi	05/01/2019 0:00	01/01/1900 14:30	01/01/2019 0:00	30	Sent	9	0	13	17.25	Clouds
Single	Male	Saudi	05/01/2019 0:00	01/01/1900 12:00	15/09/2018 0:00	30	Sent	9	1	13	15.23	Clouds
Single	Male	Saudi	05/01/2019 0:00	01/01/1900 14:00	24/12/2018 0:00	30	Sent	26	1	39	17.25	Clouds
Single	Male	Saudi	05/01/2019 0:00	01/01/1900 12:00	25/06/2018 0:00	30	Not Sent	26	0	25	15.23	Clouds
Single	Male	Saudi	05/01/2019 0:00	01/01/1900 13:00	12/12/2018 0:00	20	Sent	18	1	16	17.6	Clouds
Single	Male	Saudi	05/01/2019 0:00	01/01/1900 12:30	16/12/2018 0:00	30	Sent	30	0	48	15.23	Clouds
Single	Male	Saudi	05/01/2019 0:00	01/01/1900 14:30	02/12/2018 0:00	30	Sent	9	0	12	17.25	Clouds
Single	Male	Saudi	05/01/2019 0:00	01/01/1900 14:30	03/01/2019 0:00	30	Sent	19	0	29	17.25	Clouds
Single	Male	Saudi	05/01/2019 0:00	01/01/1900 13:00	19/12/2018 0:00	15	Sent	19	1	38	17.6	Clouds
Single	Male	Saudi	05/01/2019 0:00	01/01/1900 11:15	02/01/2019 0:00	30	Not Sent	20	1	43	13.6	Clear
Single	Female	Saudi	05/01/2019 0:00	01/01/1900 14:00	03/01/2019 0:00	60	Sent	13	1	58	17.25	Clouds
Single	Female	Saudi	05/01/2019 0:00	01/01/1900 13:00	23/12/2018 0:00	120	Sent	3	1	50	17.6	Clouds
Single	Male	Saudi	05/01/2019 0:00	01/01/1900 11:30	24/11/2018 0:00	30	Sent	11	0	23	13.6	Clear
Single	Female	Saudi	05/01/2019 0:00	01/01/1900 11:45	03/01/2019 0:00	30	Sent	20	0	33	13.6	Clear
Single	Male	Saudi	05/01/2019 0:00	01/01/1900 11:00	11/12/2018 0:00	30	Sent	30	0	66	13.6	Clear
Single	Male	ســـــورى	05/01/2019 0:00	01/01/1900 10:00	09/12/2018 0:00	20	Sent	18	1	36	12.11	Clear
Single	Male	Saudi	05/01/2019 0:00	01/01/1900 13:15	12/12/2018 0:00	30	Not Sent	19	0	42	17.6	Clouds
Single	Male	Saudi	05/01/2019 0:00	01/01/1900 10:45	24/11/2018 0:00	45	Sent	11	0	40	12.11	Clear
Single	Female	Saudi	05/01/2019 0:00	01/01/1900 15:00	02/01/2019 0:00	20	Sent	18	1	35	18.2	Clouds
Single	Male	Saudi	05/01/2019 0:00	01/01/1900 14:30	03/01/2019 0:00	30	Sent	20	0	31	17.25	Clouds
Single	Male	Saudi	05/01/2019 0:00	01/01/1900 11:00	01/09/2018 0:00	30	Sent	9	0	8	13.6	Clear
Single	Male	Saudi	05/01/2019 0:00	01/01/1900 12:15	03/01/2019 0:00	30	Sent	19	0	28	15.23	Clouds
Single	Male	Saudi	05/01/2019 0:00	01/01/1900 12:40	26/12/2018 0:00	60	Sent	18	1	29	15.23	Clouds
Single	Male	Saudi	05/01/2019 0:00	01/01/1900 10:00	23/12/2018 0:00	30	Sent	11	0	42	12.11	Clear
Single	Male	Saudi	05/01/2019 0:00	01/01/1900 11:30	02/01/2019 0:00	30	Sent	3	1	43	13.6	Clear
Single	Male		05/01/2019 0:00	01/01/1900 10:20	26/12/2018 0:00	20	Sent	18	1	15	12.11	Clear
Single	Male		05/01/2019 0:00	01/01/1900 11:00	03/01/2019 0:00	45	Sent	26	1	42	13.6	Clear
Single	Male	Saudi	05/01/2019 0:00	01/01/1900 13:30	26/11/2018 0:00	30	Sent	26	0	27	17.6	Clouds
Single	Male	Saudi	05/01/2019 0:00	01/01/1900 13:30	10/12/2018 0:00	30	Sent	9	1	10	17.6	Clouds
Single	Male	Saudi	05/01/2019 0:00	01/01/1900 12:15	03/01/2019 0:00	30	Sent	20	1	25	15.23	Clouds
Single	Male		05/01/2019 0:00	01/01/1900 10:00	24/11/2018 0:00	60	Sent	11	0	14	12.11	Clear
Single	Male	Saudi	05/01/2019 0:00	01/01/1900 10:40	01/01/2019 0:00	60	Not Sent	97	0	30	12.11	Clear
Single	Male	Saudi	05/01/2019 0:00	01/01/1900 10:40	01/01/2019 0:00	40	Not Sent	97	0	30	12.11	Clear
Single	Male	Saudi	05/01/2019 0:00	01/01/1900 12:30	10/12/2018 0:00	60	Sent	13	1	36	15.23	Clouds
Single	Male	Saudi	05/01/2019 0:00	01/01/1900 12:30	20/09/2018 0:00	30	Sent	9	0	12	15.23	Clouds
Single	Male	Saudi	05/01/2019 0:00	01/01/1900 12:00	03/01/2019 0:00	30	Sent	26	1	44	15.23	Clouds
Single	Male	Saudi	05/01/2019 0:00	01/01/1900 12:30	05/01/2019 0:00	15	Sent	19	1	21	15.23	Clouds
Single	Male	Saudi	05/01/2019 0:00	01/01/1900 10:00	13/12/2018 0:00	60	Sent	35	1	49	12.11	Clear
Single	Male	Saudi	05/01/2019 0:00	01/01/1900 11:20	13/12/2018 0:00	20	Sent	18	0	28	13.6	Clear
Single	Male	Saudi	05/01/2019 0:00	01/01/1900 11:00	12/12/2018 0:00	30	Sent	3	0	52	13.6	Clear
Single	Male	Saudi	05/01/2019 0:00	01/01/1900 11:30	01/09/2018 0:00	30	Sent	9	0	5	13.6	Clear
Single	Female	Saudi	05/01/2019 0:00	01/01/1900 11:00	01/09/2018 0:00	30	Sent	9	0	5	13.6	Clear
Single	Male	Saudi	05/01/2019 0:00	01/01/1900 14:00	26/12/2018 0:00	20	Sent	18	0	17	17.25	Clouds
Single	Male	Saudi	05/01/2019 0:00	01/01/1900 14:00	02/01/2019 0:00	20	Not Sent	18	0	17	17.25	Clouds
Single	Male		05/01/2019 0:00	01/01/1900 12:30	18/12/2018 0:00	30	Sent	3	0	46	15.23	Clouds
Single	Male		05/01/2019 0:00	01/01/1900 15:20	26/12/2018 0:00	40	Sent	18	0	44	18.2	Clouds
Single	Male	Saudi	05/01/2019 0:00	01/01/1900 14:40	26/12/2018 0:00	10	Sent	18	1	9	17.25	Clouds
Single	Male	Saudi	05/01/2019 0:00	01/01/1900 14:00	03/01/2019 0:00	30	Sent	35	1	54	17.25	Clouds
Single	Male	Saudi	05/01/2019 0:00	01/01/1900 14:30	31/12/2018 0:00	30	Sent	26	1	43	17.25	Clouds
Single	Male		05/01/2019 0:00	01/01/1900 12:15	05/01/2019 0:00	15	Sent	19	1	23	15.23	Clouds
Single	Male	Saudi	05/01/2019 0:00	01/01/1900 14:30	03/01/2019 0:00	30	Sent	9	0	20	17.25	Clouds
Single	Male		05/01/2019 0:00	01/01/1900 13:15	03/01/2019 0:00	30	Sent	20	1	28	17.6	Clouds
Single	Male		05/01/2019 0:00	01/01/1900 16:00	03/01/2019 0:00	20	Sent	18	1	31	18.2	Clouds
Single	Male		05/01/2019 0:00	01/01/1900 10:30	03/01/2019 0:00	15	Sent	19	0	52	12.11	Clear
Single	Female	Saudi	05/01/2019 0:00	01/01/1900 11:00	19/12/2018 0:00	50	Not Sent	19	0	24	13.6	Clear
Single	Female	Saudi	05/01/2019 0:00	01/01/1900 13:30	10/12/2018 0:00	30	Not Sent	13	0	27	17.6	Clouds
Single	Male	Saudi	05/01/2019 0:00	01/01/1900 14:30	12/12/2018 0:00	10	Sent	18	1	15	17.25	Clouds
Single	Male		05/01/2019 0:00	01/01/1900 11:40	20/12/2018 0:00	60	Sent	18	1	22	13.6	Clear
Single	Male		05/01/2019 0:00	01/01/1900 14:20	06/10/2018 0:00	10	Sent	18	1	16	17.25	Clouds
Single	Male	Saudi	05/01/2019 0:00	01/01/1900 11:40	03/11/2018 0:00	60	Sent	18	1	33	13.6	Clear
Single	Male		05/01/2019 0:00	01/01/1900 14:00	26/12/2018 0:00	20	Sent	18	1	35	17.25	Clouds
Single	Male		05/01/2019 0:00	01/01/1900 11:00	05/01/2019 0:00	40	Sent	35	1	27	13.6	Clear
Single	Male	Saudi	05/01/2019 0:00	01/01/1900 13:20	19/12/2018 0:00	20	Sent	18	1	16	17.6	Clouds
Single	Male	Saudi	05/01/2019 0:00	01/01/1900 12:00	02/01/2019 0:00	40	Sent	97	0	33	15.23	Clouds
Single	Male	Saudi	05/01/2019 0:00	01/01/1900 12:00	02/01/2019 0:00	40	Sent	97	0	33	15.23	Clouds
Single	Male		05/01/2019 0:00	01/01/1900 12:20	05/01/2019 0:00	40	Not Sent	35	1	27	15.23	Clouds
Single	Male	Saudi	05/01/2019 0:00	01/01/1900 13:00	03/01/2019 0:00	30	Sent	26	1	14	17.6	Clouds
Single	Male	Saudi	05/01/2019 0:00	01/01/1900 13:00	22/12/2018 0:00	30	Not Sent	9	0	4	17.6	Clouds
Single	Male	Saudi	05/01/2019 0:00	01/01/1900 14:00	02/01/2019 0:00	30	Sent	9	1	12	17.25	Clouds
Single	Male	Saudi	05/01/2019 0:00	01/01/1900 13:40	19/12/2018 0:00	60	Sent	18	1	20	17.6	Clouds
Single	Male	Saudi	05/01/2019 0:00	01/01/1900 13:20	19/12/2018 0:00	20	Sent	18	1	19	17.6	Clouds
Single	Male		05/01/2019 0:00	01/01/1900 14:20	26/12/2018 0:00	20	Sent	18	1	17	17.25	Clouds
Single	Male	Saudi	05/01/2019 0:00	01/01/1900 12:30	13/12/2018 0:00	30	Sent	26	1	44	15.23	Clouds
Single	Male	اردنــى	05/01/2019 0:00	01/01/1900 10:00	16/12/2018 0:00	20	Sent	18	1	16	12.11	Clear
Single	Male	Saudi	05/01/2019 0:00	01/01/1900 12:00	13/12/2018 0:00	30	Sent	30	1	26	15.23	Clouds
Single	Male	Saudi	05/01/2019 0:00	01/01/1900 14:00	02/01/2019 0:00	30	Sent	19	1	35	17.25	Clouds
Single	Male	Saudi	05/01/2019 0:00	01/01/1900 10:30	02/01/2019 0:00	45	Sent	20	1	28	12.11	Clear
Single	Male	صـــــومالــى	05/01/2019 0:00	01/01/1900 13:00	13/12/2018 0:00	30	Sent	35	0	39	17.6	Clouds
Single	Male		05/01/2019 0:00	01/01/1900 10:20	26/12/2018 0:00	20	Sent	18	1	32	12.11	Clear
Single	Male		05/01/2019 0:00	01/01/1900 14:50	31/12/2018 0:00	50	Sent	18	1	27	17.25	Clouds
Single	Male		05/01/2019 0:00	01/01/1900 13:30	17/11/2018 0:00	30	Not Sent	26	0	24	17.6	Clouds
Single	Male		05/01/2019 0:00	01/01/1900 13:00	02/12/2018 0:00	30	Sent	9	0	4	17.6	Clouds
Single	Male		05/01/2019 0:00	01/01/1900 13:00	13/12/2018 0:00	20	Sent	18	1	14	17.6	Clouds
Single	Male		05/01/2019 0:00	01/01/1900 11:20	18/12/2018 0:00	20	Sent	18	1	29	13.6	Clear
Single	Male		05/01/2019 0:00	01/01/1900 11:20	03/01/2019 0:00	40	Sent	97	0	29	13.6	Clear
Single	Male		05/01/2019 0:00	01/01/1900 10:40	02/01/2019 0:00	40	Sent	18	1	16	12.11	Clear
Single	Male		05/01/2019 0:00	01/01/1900 10:40	06/01/2018 0:00	10	Sent	18	1	9	12.11	Clear
Single	Male		05/01/2019 0:00	01/01/1900 14:00	15/12/2018 0:00	30	Sent	30	0	33	17.25	Clouds
Single	Male	Saudi	05/01/2019 0:00	01/01/1900 13:40	30/06/2018 0:00	40	Sent	97	0	48	17.6	Clouds
Single	Male		05/01/2019 0:00	01/01/1900 13:20	06/12/2018 0:00	40	Not Sent	97	0	31	17.6	Clouds
Single	Male		05/01/2019 0:00	01/01/1900 14:40	01/12/2018 0:00	10	Sent	18	1	13	17.25	Clouds
Single	Male	Saudi	05/01/2019 0:00	01/01/1900 14:00	17/11/2018 0:00	30	Sent	26	0	37	17.25	Clouds
Single	Male		05/01/2019 0:00	01/01/1900 10:00	11/12/2018 0:00	60	Sent	13	1	24	12.11	Clear
Single	Male		05/01/2019 0:00	01/01/1900 13:00	03/01/2019 0:00	30	Sent	35	1	52	17.6	Clouds
Single	Male		05/01/2019 0:00	01/01/1900 11:00	17/12/2018 0:00	40	Sent	97	0	29	13.6	Clear
Single	Male		05/01/2019 0:00	01/01/1900 14:00	07/07/2018 0:00	20	Sent	18	0	11	17.25	Clouds
Single	Male		05/01/2019 0:00	01/01/1900 15:00	02/01/2019 0:00	20	Sent	18	1	41	18.2	Clouds
Single	Male		05/01/2019 0:00	01/01/1900 11:00	20/11/2018 0:00	30	Sent	26	1	60	13.6	Clear
Single	Male	Saudi	05/01/2019 0:00	01/01/1900 14:20	05/01/2019 0:00	40	Sent	97	1	27	17.25	Clouds
Single	Male		05/01/2019 0:00	01/01/1900 12:00	13/12/2018 0:00	30	Sent	35	0	17	15.23	Clouds
Single	Male		05/01/2019 0:00	01/01/1900 11:00	13/12/2018 0:00	30	Sent	35	0	13	13.6	Clear
Single	Male		05/01/2019 0:00	01/01/1900 11:30	13/12/2018 0:00	30	Not Sent	35	0	21	13.6	Clear
Single	Male		05/01/2019 0:00	01/01/1900 14:30	03/01/2019 0:00	30	Sent	35	1	30	17.25	Clouds
Single	Male	Saudi	05/01/2019 0:00	01/01/1900 13:00	24/11/2018 0:00	60	Sent	11	0	28	17.6	Clouds
Single	Male		05/01/2019 0:00	01/01/1900 12:30	02/01/2019 0:00	30	Sent	9	1	4	15.23	Clouds
Married	Male	Saudi	05/01/2019 0:00	01/01/1900 11:45	01/01/2019 0:00	55	Sent	19	1	26	13.6	Clear
Married	Female	Saudi	05/01/2019 0:00	01/01/1900 10:00	09/12/2018 0:00	30	Sent	26	1	26	12.11	Clear
Single	Male		05/01/2019 0:00	01/01/1900 13:15	17/11/2018 0:00	30	Not Sent	26	0	29	17.6	Clouds
Single	Male	Saudi	05/01/2019 0:00	01/01/1900 12:00	17/12/2018 0:00	60	Sent	3	0	34	15.23	Clouds
Single	Male	Saudi	05/01/2019 0:00	01/01/1900 10:30	17/11/2018 0:00	30	Sent	26	1	56	12.11	Clear
Married	Male	Saudi	05/01/2019 0:00	01/01/1900 13:00	20/12/2018 0:00	30	Sent	30	0	44	17.6	Clouds
Single	Female	Saudi	05/01/2019 0:00	01/01/1900 13:30	03/01/2019 0:00	30	Sent	35	1	11	17.6	Clouds
Single	Male		05/01/2019 0:00	01/01/1900 12:45	19/12/2018 0:00	55	Sent	19	1	34	15.23	Clouds
Single	Male		05/01/2019 0:00	01/01/1900 15:00	25/12/2018 0:00	50	Sent	19	1	37	18.2	Clouds
Single	Female	Saudi	05/01/2019 0:00	01/01/1900 10:45	03/01/2019 0:00	55	Sent	19	1	20	12.11	Clear
Single	Male	Saudi	05/01/2019 0:00	01/01/1900 12:40	01/12/2018 0:00	60	Sent	18	1	28	15.23	Clouds
Married	Female	Saudi	05/01/2019 0:00	01/01/1900 10:00	05/12/2018 0:00	40	Sent	97	0	29	12.11	Clear
Single	Male		05/01/2019 0:00	01/01/1900 12:30	25/12/2018 0:00	30	Not Sent	30	1	16	15.23	Clouds
Single	Male	Saudi	05/01/2019 0:00	01/01/1900 15:40	03/01/2019 0:00	60	Sent	18	1	28	18.2	Clouds
Single	Male	Saudi	05/01/2019 0:00	01/01/1900 13:30	16/12/2018 0:00	30	Sent	35	0	57	17.6	Clouds
Single	Male		05/01/2019 0:00	01/01/1900 13:30	19/12/2018 0:00	30	Sent	30	1	26	17.6	Clouds
Single	Male	Saudi	05/01/2019 0:00	01/01/1900 14:00	03/01/2019 0:00	30	Not Sent	30	1	60	17.25	Clouds
Single	Male		05/01/2019 0:00	01/01/1900 10:00	22/12/2018 0:00	40	Sent	97	0	30	12.11	Clear
Single	Male		05/01/2019 0:00	01/01/1900 11:40	05/01/2019 0:00	40	Not Sent	35	1	22	13.6	Clear
Single	Male	Saudi	05/01/2019 0:00	01/01/1900 13:00	03/01/2019 0:00	30	Sent	9	1	2	17.6	Clouds
Single	Male		05/01/2019 0:00	01/01/1900 11:30	05/01/2019 0:00	30	Not Sent	9	1	3	13.6	Clear
Single	Male		05/01/2019 0:00	01/01/1900 14:15	03/01/2019 0:00	30	Sent	20	1	43	17.25	Clouds
Single	Male	Saudi	05/01/2019 0:00	01/01/1900 12:45	03/01/2019 0:00	30	Sent	20	1	58	15.23	Clouds
Single	Male	Saudi	05/01/2019 0:00	01/01/1900 12:40	05/01/2019 0:00	40	Sent	97	1	58	15.23	Clouds
Single	Male	Saudi	06/01/2019 0:00	01/01/1900 17:30	26/11/2018 0:00	30	Not Sent	70	1	40	21.34	Clouds
Single	Male	Saudi	06/01/2019 0:00	01/01/1900 17:00	05/01/2019 0:00	30	Not Sent	69	1	37	21.34	Clouds
Single	Male	Saudi	06/01/2019 0:00	01/01/1900 19:00	29/12/2018 0:00	30	Sent	34	0	50	18.91	Clouds
Single	Male	Saudi	06/01/2019 0:00	01/01/1900 17:00	04/12/2018 0:00	30	Sent	41	1	13	21.34	Clouds
Single	Male	Saudi	06/01/2019 0:00	01/01/1900 19:30	04/11/2018 0:00	30	Sent	55	1	34	18.91	Clouds
Single	Male		06/01/2019 0:00	01/01/1900 16:30	09/12/2018 0:00	30	Sent	77	0	24	21.44	Clouds
Single	Male	Saudi	06/01/2019 0:00	01/01/1900 18:45	04/12/2018 0:00	55	Sent	41	1	16	19.87	Clouds
Single	Male	Saudi	06/01/2019 0:00	01/01/1900 17:40	04/12/2018 0:00	40	Sent	46	1	16	21.34	Clouds
Single	Male	Saudi	06/01/2019 0:00	01/01/1900 21:40	05/01/2019 0:00	60	Sent	84	1	32	15.87	Clear
Single	Male	Saudi	06/01/2019 0:00	01/01/1900 17:30	22/12/2018 0:00	30	Sent	1	1	26	21.34	Clouds
Single	Male		06/01/2019 0:00	01/01/1900 19:15	22/12/2018 0:00	30	Sent	67	1	64	18.91	Clouds
Single	Male		06/01/2019 0:00	01/01/1900 18:30	25/09/2018 0:00	30	Not Sent	9	0	11	19.87	Clouds
Single	Male		06/01/2019 0:00	01/01/1900 19:30	09/12/2018 0:00	30	Sent	1	0	35	18.91	Clouds
Single	Male	Saudi	06/01/2019 0:00	01/01/1900 16:00	27/12/2018 0:00	30	Sent	34	0	48	21.44	Clouds
Single	Male	Saudi	06/01/2019 0:00	01/01/1900 21:00	26/12/2018 0:00	60	Sent	60	1	15	15.87	Clear
Single	Male	Saudi	06/01/2019 0:00	01/01/1900 20:00	19/12/2018 0:00	30	Sent	4	1	43	16.87	Clear
Single	Male		06/01/2019 0:00	01/01/1900 18:45	19/12/2018 0:00	55	Sent	4	1	18	19.87	Clouds
Single	Male		06/01/2019 0:00	01/01/1900 19:00	27/11/2018 0:00	30	Sent	9	1	9	18.91	Clouds
Single	Male		06/01/2019 0:00	01/01/1900 19:30	27/11/2018 0:00	30	Sent	9	1	9	18.91	Clouds
Single	Male		06/01/2019 0:00	01/01/1900 18:40	25/11/2018 0:00	60	Sent	27	1	16	19.87	Clouds
Single	Female	Saudi	06/01/2019 0:00	01/01/1900 18:10	04/12/2018 0:00	30	Sent	55	0	29	19.87	Clouds
Single	Female	Saudi	06/01/2019 0:00	01/01/1900 17:30	29/11/2018 0:00	30	Sent	70	0	29	21.34	Clouds
Single	Female	Saudi	06/01/2019 0:00	01/01/1900 16:30	03/01/2019 0:00	30	Sent	62	1	33	21.44	Clouds
Single	Male		06/01/2019 0:00	01/01/1900 21:00	03/01/2019 0:00	60	Sent	68	1	47	15.87	Clear
Single	Male		06/01/2019 0:00	01/01/1900 16:00	20/12/2018 0:00	20	Sent	27	0	11	21.44	Clouds
Single	Male	Saudi	06/01/2019 0:00	01/01/1900 18:00	16/12/2018 0:00	60	Sent	47	0	36	19.87	Clouds
Single	Male	Saudi	06/01/2019 0:00	01/01/1900 16:30	02/01/2019 0:00	15	Not Sent	41	1	14	21.44	Clouds
Single	Male		06/01/2019 0:00	01/01/1900 18:00	03/12/2018 0:00	30	Sent	26	0	14	19.87	Clouds
Single	Male		06/01/2019 0:00	01/01/1900 21:00	25/12/2018 0:00	30	Sent	60	0	23	15.87	Clear
Single	Male		06/01/2019 0:00	01/01/1900 20:40	25/12/2018 0:00	60	Sent	84	0	23	16.87	Clear
Single	Male		06/01/2019 0:00	01/01/1900 20:00	05/01/2019 0:00	30	Sent	68	1	25	16.87	Clear
Single	Male	Saudi	06/01/2019 0:00	01/01/1900 18:00	29/12/2018 0:00	30	Sent	68	1	40	19.87	Clouds
Single	Male		06/01/2019 0:00	01/01/1900 17:00	24/12/2018 0:00	40	Sent	84	1	57	21.34	Clouds
Single	Male		06/01/2019 0:00	01/01/1900 18:00	06/12/2018 0:00	50	Not Sent	77	1	47	19.87	Clouds
Single	Male	Saudi	06/01/2019 0:00	01/01/1900 17:00	03/01/2019 0:00	30	Sent	69	0	50	21.34	Clouds
Single	Male		06/01/2019 0:00	01/01/1900 19:00	27/11/2018 0:00	15	Sent	41	1	19	18.91	Clouds
Single	Male	Saudi	06/01/2019 0:00	01/01/1900 20:20	06/01/2019 0:00	40	Sent	46	0	31	16.87	Clear
Single	Male	Saudi	06/01/2019 0:00	01/01/1900 21:30	30/12/2018 0:00	30	Sent	71	0	39	15.87	Clear
Single	Male	Saudi	06/01/2019 0:00	01/01/1900 19:00	08/12/2018 0:00	30	Sent	1	0	25	18.91	Clouds
Single	Male		06/01/2019 0:00	01/01/1900 17:20	09/12/2018 0:00	20	Sent	27	0	16	21.34	Clouds
Married	Female		06/01/2019 0:00	01/01/1900 18:00	02/01/2019 0:00	30	Sent	4	1	56	19.87	Clouds
Single	Male		06/01/2019 0:00	01/01/1900 21:00	03/01/2019 0:00	30	Sent	55	1	45	15.87	Clear
Single	Female	Saudi	06/01/2019 0:00	01/01/1900 19:30	25/11/2018 0:00	60	Sent	71	0	15	18.91	Clouds
Single	Male	Saudi	06/01/2019 0:00	01/01/1900 18:30	25/11/2018 0:00	60	Sent	71	0	13	19.87	Clouds
Single	Female		06/01/2019 0:00	01/01/1900 20:30	25/11/2018 0:00	15	Sent	41	0	19	16.87	Clear
Single	Male		06/01/2019 0:00	01/01/1900 16:00	29/12/2018 0:00	5	Not Sent	27	1	32	21.44	Clouds
Single	Male		06/01/2019 0:00	01/01/1900 20:20	09/12/2018 0:00	40	Sent	46	0	27	16.87	Clear
Single	Male		06/01/2019 0:00	01/01/1900 18:30	05/01/2019 0:00	30	Sent	1	1	33	19.87	Clouds
Single	Male	Saudi	06/01/2019 0:00	01/01/1900 18:00	31/12/2018 0:00	30	Sent	34	1	33	19.87	Clouds
Single	Male		06/01/2019 0:00	01/01/1900 18:45	09/12/2018 0:00	30	Sent	67	1	37	19.87	Clouds
Single	Male		06/01/2019 0:00	01/01/1900 18:40	20/12/2018 0:00	60	Sent	84	0	82	19.87	Clouds
Single	Male		06/01/2019 0:00	01/01/1900 21:30	09/12/2018 0:00	30	Sent	65	0	23	15.87	Clear
Single	Female	Saudi	06/01/2019 0:00	01/01/1900 19:20	22/12/2018 0:00	20	Sent	84	1	35	18.91	Clouds
Single	Male	Saudi	06/01/2019 0:00	01/01/1900 19:00	27/12/2018 0:00	60	Sent	26	1	26	18.91	Clouds
Single	Male	Saudi	06/01/2019 0:00	01/01/1900 20:30	27/12/2018 0:00	30	Sent	55	1	26	16.87	Clear
Single	Male	Saudi	06/01/2019 0:00	01/01/1900 14:00	02/01/2019 0:00	60	Sent	74	1	35	22.74	Clouds
Single	Female	Saudi	06/01/2019 0:00	01/01/1900 21:40	03/01/2019 0:00	60	Sent	27	1	38	15.87	Clear
Single	Male	Saudi	06/01/2019 0:00	01/01/1900 20:30	01/12/2018 0:00	30	Sent	26	0	25	16.87	Clear
Single	Male	Saudi	06/01/2019 0:00	01/01/1900 15:00	04/12/2018 0:00	30	Sent	72	1	62	20.28	Clouds
Single	Male		06/01/2019 0:00	01/01/1900 19:40	02/12/2018 0:00	60	Sent	27	0	15	18.91	Clouds
Single	Female		06/01/2019 0:00	01/01/1900 18:30	25/11/2018 0:00	30	Sent	31	0	11	19.87	Clouds
Single	Male	Saudi	06/01/2019 0:00	01/01/1900 20:00	23/12/2018 0:00	30	Sent	26	0	36	16.87	Clear
Single	Male		06/01/2019 0:00	01/01/1900 18:00	30/12/2018 0:00	45	Sent	67	0	32	19.87	Clouds
Single	Male	Saudi	06/01/2019 0:00	01/01/1900 15:30	05/01/2019 0:00	30	Sent	72	1	79	20.28	Clouds
Single	Male		06/01/2019 0:00	01/01/1900 18:20	02/01/2019 0:00	5	Sent	27	0	23	19.87	Clouds
Single	Male	Saudi	06/01/2019 0:00	01/01/1900 19:00	06/12/2018 0:00	30	Sent	4	0	26	18.91	Clouds
Single	Male		06/01/2019 0:00	01/01/1900 18:00	04/12/2018 0:00	30	Sent	1	1	36	19.87	Clouds
Single	Male		06/01/2019 0:00	01/01/1900 17:40	03/01/2019 0:00	60	Sent	27	1	13	21.34	Clouds
Single	Male		06/01/2019 0:00	01/01/1900 15:30	02/01/2019 0:00	60	Sent	71	1	17	20.28	Clouds
Single	Female		06/01/2019 0:00	01/01/1900 16:30	03/01/2019 0:00	30	Sent	1	0	21	21.44	Clouds
Single	Male	Saudi	06/01/2019 0:00	01/01/1900 21:15	23/12/2018 0:00	45	Not Sent	4	0	37	15.87	Clear
Single	Male	Saudi	06/01/2019 0:00	01/01/1900 19:15	16/12/2018 0:00	45	Not Sent	47	0	37	18.91	Clouds
Single	Female		06/01/2019 0:00	01/01/1900 17:30	02/01/2019 0:00	15	Sent	4	0	33	21.34	Clouds
Single	Female	Saudi	06/01/2019 0:00	01/01/1900 19:30	03/01/2019 0:00	60	Sent	47	1	36	18.91	Clouds
Single	Female		06/01/2019 0:00	01/01/1900 18:00	02/09/2018 0:00	30	Sent	9	0	7	19.87	Clouds
Single	Male		06/01/2019 0:00	01/01/1900 20:30	05/01/2019 0:00	30	Sent	68	1	44	16.87	Clear
Single	Female		06/01/2019 0:00	01/01/1900 16:00	24/12/2018 0:00	30	Sent	26	1	21	21.44	Clouds
Single	Female		06/01/2019 0:00	01/01/1900 20:30	20/12/2018 0:00	30	Sent	4	1	42	16.87	Clear
Single	Female		06/01/2019 0:00	01/01/1900 15:30	03/01/2019 0:00	60	Sent	62	1	29	20.28	Clouds
Single	Male	Saudi	06/01/2019 0:00	01/01/1900 20:20	17/12/2018 0:00	5	Not Sent	27	1	16	16.87	Clear
Single	Male	Saudi	06/01/2019 0:00	01/01/1900 18:00	05/12/2018 0:00	45	Sent	62	0	34	19.87	Clouds
Single	Male		06/01/2019 0:00	01/01/1900 19:30	26/11/2018 0:00	30	Sent	31	0	8	18.91	Clouds
Single	Male		06/01/2019 0:00	01/01/1900 18:00	31/12/2018 0:00	30	Not Sent	31	1	8	19.87	Clouds
Single	Male		06/01/2019 0:00	01/01/1900 18:00	10/12/2018 0:00	45	Sent	67	0	32	19.87	Clouds
Single	Male	Saudi	06/01/2019 0:00	01/01/1900 18:30	19/11/2018 0:00	30	Not Sent	69	0	15	19.87	Clouds
Single	Female	Saudi	06/01/2019 0:00	01/01/1900 18:00	08/07/2018 0:00	30	Sent	65	0	39	19.87	Clouds
Single	Male	Saudi	06/01/2019 0:00	01/01/1900 16:30	23/12/2018 0:00	30	Sent	26	1	29	21.44	Clouds
Single	Male		06/01/2019 0:00	01/01/1900 20:30	22/12/2018 0:00	30	Sent	69	0	28	16.87	Clear
Married	Female	Saudi	06/01/2019 0:00	01/01/1900 18:00	03/12/2018 0:00	20	Sent	84	1	44	19.87	Clouds
Single	Female	Saudi	06/01/2019 0:00	01/01/1900 17:00	03/01/2019 0:00	30	Sent	1	0	19	21.34	Clouds
Single	Male	Saudi	06/01/2019 0:00	01/01/1900 19:30	20/12/2018 0:00	30	Sent	69	0	38	18.91	Clouds
Single	Male		06/01/2019 0:00	01/01/1900 19:00	06/01/2019 0:00	30	Sent	72	1	53	18.91	Clouds
Married	Female	Saudi	06/01/2019 0:00	01/01/1900 20:30	07/11/2018 0:00	30	Not Sent	34	0	26	16.87	Clear
Single	Male	Saudi	06/01/2019 0:00	01/01/1900 20:30	24/12/2018 0:00	30	Sent	26	0	32	16.87	Clear
Single	Male		06/01/2019 0:00	01/01/1900 16:45	17/12/2018 0:00	55	Sent	41	1	12	21.44	Clouds
Single	Male		06/01/2019 0:00	01/01/1900 20:45	05/01/2019 0:00	45	Sent	62	1	17	16.87	Clear
Single	Male		06/01/2019 0:00	01/01/1900 20:00	26/11/2018 0:00	60	Not Sent	85	0	17	16.87	Clear
Single	Female	Saudi	06/01/2019 0:00	01/01/1900 19:45	02/01/2019 0:00	60	Sent	67	1	39	18.91	Clouds
Single	Male		06/01/2019 0:00	01/01/1900 10:00	16/12/2018 0:00	30	Sent	74	0	21	14.14	Clouds
Single	Male		06/01/2019 0:00	01/01/1900 20:00	03/01/2019 0:00	50	Sent	74	1	21	16.87	Clear
Single	Female	Saudi	06/01/2019 0:00	01/01/1900 17:00	17/12/2018 0:00	60	Sent	77	1	34	21.34	Clouds
Single	Female	Saudi	06/01/2019 0:00	01/01/1900 14:00	01/01/2019 0:00	50	Sent	77	0	36	22.74	Clouds
Single	Male	Saudi	06/01/2019 0:00	01/01/1900 21:00	04/12/2018 0:00	30	Sent	26	1	31	15.87	Clear
Single	Male	Saudi	06/01/2019 0:00	01/01/1900 17:00	04/12/2018 0:00	30	Sent	62	0	26	21.34	Clouds
Single	Male		06/01/2019 0:00	01/01/1900 19:00	03/01/2019 0:00	60	Not Sent	74	0	40	18.91	Clouds
Single	Male		06/01/2019 0:00	01/01/1900 20:00	04/12/2018 0:00	30	Sent	41	1	20	16.87	Clear
Single	Female		06/01/2019 0:00	01/01/1900 19:00	20/12/2018 0:00	30	Sent	69	0	24	18.91	Clouds
Single	Male		06/01/2019 0:00	01/01/1900 21:00	01/01/2019 0:00	20	Sent	84	1	26	15.87	Clear
Single	Male	Saudi	06/01/2019 0:00	01/01/1900 20:30	02/01/2019 0:00	30	Not Sent	34	1	63	16.87	Clear
Single	Male	Saudi	06/01/2019 0:00	01/01/1900 19:30	19/12/2018 0:00	30	Sent	4	1	37	18.91	Clouds
Single	Male		06/01/2019 0:00	01/01/1900 20:30	05/01/2019 0:00	30	Sent	34	0	30	16.87	Clear
Single	Male		06/01/2019 0:00	01/01/1900 17:30	02/12/2018 0:00	15	Sent	41	1	18	21.34	Clouds
Single	Male		06/01/2019 0:00	01/01/1900 19:45	02/12/2018 0:00	45	Sent	67	0	40	18.91	Clouds
Single	Male		06/01/2019 0:00	01/01/1900 20:30	02/12/2018 0:00	60	Sent	67	0	32	16.87	Clear
Single	Male	Saudi	06/01/2019 0:00	01/01/1900 19:20	25/12/2018 0:00	20	Sent	27	0	15	18.91	Clouds
Single	Male	Saudi	06/01/2019 0:00	01/01/1900 16:00	24/12/2018 0:00	60	Sent	54	0	47	21.44	Clouds
Single	Male	Saudi	06/01/2019 0:00	01/01/1900 18:30	03/01/2019 0:00	30	Sent	34	1	34	19.87	Clouds
Single	Male	Saudi	06/01/2019 0:00	01/01/1900 18:00	25/11/2018 0:00	20	Sent	27	1	13	19.87	Clouds
Single	Male		06/01/2019 0:00	01/01/1900 19:30	06/12/2018 0:00	30	Sent	62	1	34	18.91	Clouds
Single	Male	Saudi	06/01/2019 0:00	01/01/1900 18:20	03/01/2019 0:00	40	Sent	53	1	32	19.87	Clouds
Single	Male	Saudi	06/01/2019 0:00	01/01/1900 19:40	03/01/2019 0:00	40	Sent	53	0	36	18.91	Clouds
Single	Male		06/01/2019 0:00	01/01/1900 18:20	25/11/2018 0:00	20	Sent	27	0	15	19.87	Clouds
Single	Male	Saudi	06/01/2019 0:00	01/01/1900 17:00	03/01/2019 0:00	40	Sent	53	0	31	21.34	Clouds
Single	Male		06/01/2019 0:00	01/01/1900 17:00	19/12/2018 0:00	15	Sent	41	0	19	21.34	Clouds
Single	Male		06/01/2019 0:00	01/01/1900 18:00	23/12/2018 0:00	30	Sent	9	1	8	19.87	Clouds
Single	Male		06/01/2019 0:00	01/01/1900 21:20	06/01/2019 0:00	20	Sent	27	1	30	15.87	Clear
Single	Male		06/01/2019 0:00	01/01/1900 17:30	23/12/2018 0:00	60	Sent	60	0	27	21.34	Clouds
Single	Male	Saudi	06/01/2019 0:00	01/01/1900 20:00	05/01/2019 0:00	30	Sent	26	1	26	16.87	Clear
Single	Male	Saudi	06/01/2019 0:00	01/01/1900 17:00	03/01/2019 0:00	30	Sent	69	0	36	21.34	Clouds
Single	Male	Saudi	06/01/2019 0:00	01/01/1900 19:30	03/01/2019 0:00	30	Sent	60	0	38	18.91	Clouds
Single	Male		06/01/2019 0:00	01/01/1900 20:30	25/12/2018 0:00	15	Not Sent	41	0	28	16.87	Clear
Single	Male		06/01/2019 0:00	01/01/1900 19:40	01/01/2019 0:00	60	Sent	84	1	20	18.91	Clouds
Single	Male		06/01/2019 0:00	01/01/1900 19:00	05/01/2019 0:00	30	Sent	31	1	9	18.91	Clouds
Single	Male		06/01/2019 0:00	01/01/1900 20:00	25/11/2018 0:00	20	Sent	27	1	23	16.87	Clear
Single	Male	Saudi	06/01/2019 0:00	01/01/1900 17:00	03/01/2019 0:00	30	Sent	70	0	29	21.34	Clouds
Single	Male	Saudi	06/01/2019 0:00	01/01/1900 20:20	25/11/2018 0:00	20	Sent	27	1	17	16.87	Clear
Single	Male	Saudi	06/01/2019 0:00	01/01/1900 20:30	03/01/2019 0:00	30	Sent	47	1	35	16.87	Clear
Single	Male		06/01/2019 0:00	01/01/1900 18:30	01/11/2018 0:00	15	Sent	41	0	35	19.87	Clouds
Single	Male	Saudi	06/01/2019 0:00	01/01/1900 18:40	02/12/2018 0:00	60	Sent	27	0	13	19.87	Clouds
Single	Male	Saudi	06/01/2019 0:00	01/01/1900 20:00	09/12/2018 0:00	30	Not Sent	1	1	49	16.87	Clear
Single	Male		06/01/2019 0:00	01/01/1900 18:30	02/12/2018 0:00	30	Sent	26	1	60	19.87	Clouds
Single	Male	Saudi	06/01/2019 0:00	01/01/1900 18:00	02/12/2018 0:00	50	Not Sent	67	0	40	19.87	Clouds
Single	Male		06/01/2019 0:00	01/01/1900 21:20	03/01/2019 0:00	20	Sent	84	0	32	15.87	Clear
Single	Male		06/01/2019 0:00	01/01/1900 20:30	17/12/2018 0:00	60	Not Sent	74	0	18	16.87	Clear
Single	Male		06/01/2019 0:00	01/01/1900 17:00	31/12/2018 0:00	30	Sent	34	0	26	21.34	Clouds
Single	Male	Saudi	06/01/2019 0:00	01/01/1900 18:00	31/12/2018 0:00	30	Sent	26	1	36	19.87	Clouds
Single	Male	Saudi	06/01/2019 0:00	01/01/1900 16:00	02/01/2019 0:00	30	Sent	74	1	60	21.44	Clouds
Single	Male	Saudi	06/01/2019 0:00	01/01/1900 16:30	11/12/2018 0:00	60	Not Sent	71	1	30	21.44	Clouds
Single	Male		06/01/2019 0:00	01/01/1900 15:00	03/01/2019 0:00	40	Sent	53	1	25	20.28	Clouds
Single	Male		06/01/2019 0:00	01/01/1900 19:00	06/01/2019 0:00	30	Not Sent	70	1	51	18.91	Clouds
Single	Male		06/01/2019 0:00	01/01/1900 19:00	06/01/2019 0:00	20	Sent	84	1	51	18.91	Clouds
Single	Male		06/01/2019 0:00	01/01/1900 20:30	03/01/2019 0:00	30	Not Sent	26	1	47	16.87	Clear
Single	Male	Saudi	06/01/2019 0:00	01/01/1900 20:45	04/12/2018 0:00	55	Sent	41	1	23	16.87	Clear
Single	Male	Saudi	06/01/2019 0:00	01/01/1900 21:00	09/12/2018 0:00	20	Sent	27	0	31	15.87	Clear
Single	Male		06/01/2019 0:00	01/01/1900 19:30	06/01/2019 0:00	30	Sent	72	1	77	18.91	Clouds
Single	Male	Saudi	06/01/2019 0:00	01/01/1900 19:00	28/11/2018 0:00	30	Sent	70	0	40	18.91	Clouds
Married	Male	Saudi	06/01/2019 0:00	01/01/1900 15:00	29/11/2018 0:00	30	Not Sent	62	1	31	20.28	Clouds
Single	Female	Saudi	06/01/2019 0:00	01/01/1900 18:00	10/12/2018 0:00	45	Sent	85	1	13	19.87	Clouds
Married	Male	Saudi	06/01/2019 0:00	01/01/1900 15:30	03/01/2019 0:00	30	Not Sent	74	1	36	20.28	Clouds
Single	Female	Saudi	06/01/2019 0:00	01/01/1900 17:00	19/12/2018 0:00	30	Not Sent	1	0	29	21.34	Clouds
Single	Female	Saudi	06/01/2019 0:00	01/01/1900 21:30	06/01/2019 0:00	30	Sent	4	1	29	15.87	Clear
Single	Female	Saudi	06/01/2019 0:00	01/01/1900 17:40	20/12/2018 0:00	60	Sent	84	0	25	21.34	Clouds
Married	Female	Saudi	06/01/2019 0:00	01/01/1900 16:00	16/12/2018 0:00	60	Sent	55	0	31	21.44	Clouds
Married	Female	Saudi	06/01/2019 0:00	01/01/1900 16:30	02/12/2018 0:00	60	Sent	72	1	31	21.44	Clouds
Single	Male	Saudi	06/01/2019 0:00	01/01/1900 17:00	09/12/2018 0:00	60	Sent	47	0	30	21.34	Clouds
Single	Female	Saudi	06/01/2019 0:00	01/01/1900 19:30	05/01/2019 0:00	45	Not Sent	60	0	28	18.91	Clouds
Single	Male	Saudi	06/01/2019 0:00	01/01/1900 19:40	02/12/2018 0:00	60	Sent	27	1	33	18.91	Clouds
Single	Male	Saudi	06/01/2019 0:00	01/01/1900 20:00	03/12/2018 0:00	40	Sent	46	0	33	16.87	Clear
Married	Female	Saudi	06/01/2019 0:00	01/01/1900 15:00	05/01/2019 0:00	60	Sent	55	1	48	20.28	Clouds
Married	Male	Saudi	06/01/2019 0:00	01/01/1900 19:40	09/12/2018 0:00	40	Sent	46	0	40	18.91	Clouds
Single	Male	Saudi	06/01/2019 0:00	01/01/1900 16:00	05/12/2018 0:00	60	Sent	34	0	54	21.44	Clouds
Single	Female	Saudi	06/01/2019 0:00	01/01/1900 16:20	20/12/2018 0:00	20	Sent	27	1	32	21.44	Clouds
Single	Female	Saudi	06/01/2019 0:00	01/01/1900 18:30	01/07/2018 0:00	10	Sent	27	1	10	19.87	Clouds
Single	Male		06/01/2019 0:00	01/01/1900 21:00	02/12/2018 0:00	60	Sent	26	1	34	15.87	Clear
Single	Male		06/01/2019 0:00	01/01/1900 17:00	01/01/2019 0:00	30	Not Sent	56	0	44	21.34	Clouds
Single	Male		06/01/2019 0:00	01/01/1900 17:00	02/01/2019 0:00	60	Not Sent	56	1	44	21.34	Clouds
Single	Female	Saudi	06/01/2019 0:00	01/01/1900 19:30	28/11/2018 0:00	30	Not Sent	77	1	20	18.91	Clouds
Married	Female	Saudi	06/01/2019 0:00	01/01/1900 20:40	09/12/2018 0:00	60	Sent	27	1	27	16.87	Clear
Single	Female	Saudi	06/01/2019 0:00	01/01/1900 18:30	25/12/2018 0:00	30	Not Sent	68	1	15	19.87	Clouds
Single	Female	Saudi	06/01/2019 0:00	01/01/1900 20:30	28/11/2018 0:00	30	Sent	31	0	10	16.87	Clear
Single	Female	Saudi	06/01/2019 0:00	01/01/1900 19:30	05/01/2019 0:00	30	Sent	31	1	10	18.91	Clouds
Single	Male		06/01/2019 0:00	01/01/1900 20:30	02/12/2018 0:00	30	Sent	9	0	6	16.87	Clear
Married	Female	Saudi	06/01/2019 0:00	01/01/1900 17:00	06/01/2019 0:00	30	Sent	47	1	39	21.34	Clouds
Single	Female	Saudi	06/01/2019 0:00	01/01/1900 18:00	04/12/2018 0:00	15	Not Sent	41	1	12	19.87	Clouds
Single	Female	Saudi	06/01/2019 0:00	01/01/1900 19:20	02/12/2018 0:00	5	Sent	27	0	25	18.91	Clouds
Single	Female	Saudi	06/01/2019 0:00	01/01/1900 19:30	23/12/2018 0:00	60	Sent	85	1	39	18.91	Clouds
Single	Female	Saudi	06/01/2019 0:00	01/01/1900 18:30	29/11/2018 0:00	15	Sent	41	0	13	19.87	Clouds
Married	Female	Saudi	06/01/2019 0:00	01/01/1900 20:00	03/12/2018 0:00	60	Sent	71	0	25	16.87	Clear
Married	Female	Saudi	06/01/2019 0:00	01/01/1900 17:00	03/01/2019 0:00	60	Not Sent	85	1	32	21.34	Clouds
Single	Male	Saudi	06/01/2019 0:00	01/01/1900 18:15	02/12/2018 0:00	15	Sent	41	1	26	19.87	Clouds
Single	Male	Saudi	06/01/2019 0:00	01/01/1900 20:30	03/01/2019 0:00	30	Sent	70	1	31	16.87	Clear
Married	Female	Saudi	06/01/2019 0:00	01/01/1900 18:45	18/12/2018 0:00	55	Sent	4	0	23	19.87	Clouds
Married	Male	Saudi	06/01/2019 0:00	01/01/1900 20:00	15/12/2018 0:00	60	Sent	72	1	59	16.87	Clear
Married	Female	Saudi	06/01/2019 0:00	01/01/1900 18:15	05/01/2019 0:00	45	Sent	47	0	30	19.87	Clouds
Single	Male	Saudi	06/01/2019 0:00	01/01/1900 17:40	03/01/2019 0:00	40	Not Sent	53	0	24	21.34	Clouds
Married	Female	Saudi	06/01/2019 0:00	01/01/1900 19:40	02/08/2018 0:00	40	Sent	53	0	45	18.91	Clouds
Married	Female	Saudi	06/01/2019 0:00	01/01/1900 16:00	03/01/2019 0:00	60	Sent	55	1	57	21.44	Clouds
Single	Male	Saudi	06/01/2019 0:00	01/01/1900 18:20	02/01/2019 0:00	20	Sent	27	1	12	19.87	Clouds
Married	Male	Saudi	06/01/2019 0:00	01/01/1900 18:00	06/01/2019 0:00	30	Sent	26	1	45	19.87	Clouds
Married	Male	Saudi	06/01/2019 0:00	01/01/1900 18:30	05/12/2018 0:00	30	Sent	1	0	37	19.87	Clouds
Single	Female	Saudi	06/01/2019 0:00	01/01/1900 20:45	13/12/2018 0:00	55	Sent	41	0	27	16.87	Clear
Single	Female	Saudi	06/01/2019 0:00	01/01/1900 14:30	30/12/2018 0:00	60	Sent	27	1	23	22.74	Clouds
Married	Female	Saudi	06/01/2019 0:00	01/01/1900 18:30	18/12/2018 0:00	30	Sent	85	0	46	19.87	Clouds
Single	Male	Saudi	06/01/2019 0:00	01/01/1900 20:30	06/01/2019 0:00	15	Sent	41	1	17	16.87	Clear
Single	Male	Saudi	06/01/2019 0:00	01/01/1900 17:30	20/12/2018 0:00	30	Sent	74	1	12	21.34	Clouds
Single	Male	Saudi	06/01/2019 0:00	01/01/1900 17:30	25/11/2018 0:00	30	Sent	31	0	4	21.34	Clouds
Single	Male	Saudi	06/01/2019 0:00	01/01/1900 18:30	01/01/2019 0:00	30	Sent	34	1	36	19.87	Clouds
Single	Female	Saudi	06/01/2019 0:00	01/01/1900 18:00	29/11/2018 0:00	60	Sent	70	1	39	19.87	Clouds
Single	Female	Saudi	06/01/2019 0:00	01/01/1900 18:00	07/10/2018 0:00	30	Sent	34	0	23	19.87	Clouds
Single	Male	Saudi	06/01/2019 0:00	01/01/1900 18:30	17/07/2018 0:00	30	Sent	26	1	37	19.87	Clouds
Single	Male	Saudi	06/01/2019 0:00	01/01/1900 16:20	03/01/2019 0:00	40	Not Sent	53	1	56	21.44	Clouds
Single	Male		06/01/2019 0:00	01/01/1900 15:45	02/12/2018 0:00	45	Sent	62	0	42	20.28	Clouds
Single	Male	Saudi	06/01/2019 0:00	01/01/1900 17:30	03/01/2019 0:00	60	Not Sent	71	0	33	21.34	Clouds
Single	Male	Saudi	06/01/2019 0:00	01/01/1900 17:30	06/01/2019 0:00	60	Not Sent	71	0	33	21.34	Clouds
Single	Male	Saudi	06/01/2019 0:00	01/01/1900 17:30	02/12/2018 0:00	30	Sent	26	1	43	21.34	Clouds
Married	Female	Saudi	06/01/2019 0:00	01/01/1900 18:00	27/12/2018 0:00	15	Sent	47	0	38	19.87	Clouds
Married	Female	Saudi	06/01/2019 0:00	01/01/1900 17:00	01/12/2018 0:00	30	Sent	26	1	36	21.34	Clouds
Married	Female	Saudi	06/01/2019 0:00	01/01/1900 21:00	16/12/2018 0:00	60	Not Sent	68	0	31	15.87	Clear
Single	Male		06/01/2019 0:00	01/01/1900 17:00	03/01/2019 0:00	20	Sent	27	1	8	21.34	Clouds
Married	Female	Saudi	06/01/2019 0:00	01/01/1900 18:00	26/12/2018 0:00	30	Not Sent	68	0	28	19.87	Clouds
Single	Female	Saudi	06/01/2019 0:00	01/01/1900 19:30	03/01/2019 0:00	30	Sent	56	1	28	18.91	Clouds
Single	Female	Saudi	06/01/2019 0:00	01/01/1900 16:30	30/12/2018 0:00	30	Not Sent	34	0	24	21.44	Clouds
Single	Female	Saudi	06/01/2019 0:00	01/01/1900 18:00	05/01/2019 0:00	30	Not Sent	34	0	24	19.87	Clouds
Married	Female	Saudi	06/01/2019 0:00	01/01/1900 19:30	26/12/2018 0:00	45	Not Sent	47	0	42	18.91	Clouds
Single	Female	Saudi	06/01/2019 0:00	01/01/1900 20:30	24/12/2018 0:00	30	Sent	69	1	43	16.87	Clear
Single	Female	Saudi	06/01/2019 0:00	01/01/1900 21:30	03/01/2019 0:00	30	Not Sent	71	0	26	15.87	Clear
Single	Male	Saudi	06/01/2019 0:00	01/01/1900 19:30	03/12/2018 0:00	60	Sent	70	1	28	18.91	Clouds
Married	Male	Saudi	06/01/2019 0:00	01/01/1900 20:30	30/12/2018 0:00	30	Sent	34	0	36	16.87	Clear
Single	Female	Saudi	06/01/2019 0:00	01/01/1900 19:30	29/11/2018 0:00	30	Sent	41	1	12	18.91	Clouds
Single	Male	Saudi	06/01/2019 0:00	01/01/1900 20:00	16/12/2018 0:00	60	Not Sent	77	0	24	16.87	Clear
Single	Male		06/01/2019 0:00	01/01/1900 16:00	30/12/2018 0:00	30	Sent	26	1	31	21.44	Clouds
Single	Male	امـــريكــــى	06/01/2019 0:00	01/01/1900 21:30	06/01/2019 0:00	30	Not Sent	55	1	51	15.87	Clear
Single	Female	Saudi	06/01/2019 0:00	01/01/1900 21:30	05/01/2019 0:00	30	Sent	4	0	16	15.87	Clear
Single	Female	Saudi	06/01/2019 0:00	01/01/1900 18:00	10/12/2018 0:00	60	Sent	68	0	16	19.87	Clouds
Married	Female	Saudi	06/01/2019 0:00	01/01/1900 17:30	02/12/2018 0:00	30	Sent	70	0	39	21.34	Clouds
Single	Male	Saudi	06/01/2019 0:00	01/01/1900 17:30	23/12/2018 0:00	30	Sent	72	0	51	21.34	Clouds
Single	Male	Saudi	06/01/2019 0:00	01/01/1900 17:00	02/12/2018 0:00	50	Sent	55	1	33	21.34	Clouds
Single	Male	Saudi	06/01/2019 0:00	01/01/1900 18:00	30/12/2018 0:00	60	Sent	56	1	34	19.87	Clouds
Single	Male	Saudi	06/01/2019 0:00	01/01/1900 19:00	27/12/2018 0:00	30	Not Sent	56	1	30	18.91	Clouds
Single	Male		06/01/2019 0:00	01/01/1900 16:00	23/12/2018 0:00	20	Sent	27	1	24	21.44	Clouds
Single	Female	Saudi	06/01/2019 0:00	01/01/1900 20:45	06/01/2019 0:00	60	Sent	67	1	21	16.87	Clear
Single	Female	Saudi	06/01/2019 0:00	01/01/1900 20:45	06/01/2019 0:00	45	Sent	67	0	21	16.87	Clear
Single	Female	اردنــى	06/01/2019 0:00	01/01/1900 17:00	03/01/2019 0:00	30	Sent	75	0	8	21.34	Clouds
Single	Male		06/01/2019 0:00	01/01/1900 20:30	02/12/2018 0:00	30	Sent	70	0	38	16.87	Clear
Married	Female	Saudi	06/01/2019 0:00	01/01/1900 18:45	03/11/2018 0:00	45	Sent	62	1	40	19.87	Clouds
Married	Male	Saudi	06/01/2019 0:00	01/01/1900 21:30	06/01/2019 0:00	30	Not Sent	67	0	45	15.87	Clear
Single	Male	Saudi	06/01/2019 0:00	01/01/1900 20:00	25/12/2018 0:00	20	Sent	84	1	30	16.87	Clear
Single	Female	Saudi	06/01/2019 0:00	01/01/1900 17:00	27/10/2018 0:00	30	Sent	31	0	13	21.34	Clouds
Single	Male	Saudi	06/01/2019 0:00	01/01/1900 20:00	17/12/2018 0:00	30	Sent	74	0	56	16.87	Clear
Single	Male	Saudi	06/01/2019 0:00	01/01/1900 17:40	02/12/2018 0:00	60	Sent	27	0	8	21.34	Clouds
Single	Male	Saudi	06/01/2019 0:00	01/01/1900 18:00	21/11/2018 0:00	30	Sent	31	0	8	19.87	Clouds
Single	Female	Saudi	06/01/2019 0:00	01/01/1900 18:30	10/12/2018 0:00	60	Sent	55	1	31	19.87	Clouds
Single	Female	Saudi	06/01/2019 0:00	01/01/1900 19:15	23/12/2018 0:00	15	Sent	41	1	10	18.91	Clouds
Single	Female	Saudi	06/01/2019 0:00	01/01/1900 20:20	25/12/2018 0:00	20	Sent	84	1	17	16.87	Clear
Married	Male	Saudi	06/01/2019 0:00	01/01/1900 15:00	17/12/2018 0:00	30	Sent	71	1	35	20.28	Clouds
Single	Male	Saudi	06/01/2019 0:00	01/01/1900 16:00	16/12/2018 0:00	60	Not Sent	77	1	19	21.44	Clouds
Single	Male		06/01/2019 0:00	01/01/1900 20:00	04/12/2018 0:00	30	Sent	31	1	10	16.87	Clear
Married	Female	اردنــى	06/01/2019 0:00	01/01/1900 17:30	03/01/2019 0:00	30	Sent	75	0	36	21.34	Clouds
Married	Female	Saudi	06/01/2019 0:00	01/01/1900 21:30	03/01/2019 0:00	30	Sent	69	1	34	15.87	Clear
Single	Male	Saudi	06/01/2019 0:00	01/01/1900 17:30	18/12/2018 0:00	60	Sent	69	1	36	21.34	Clouds
Married	Male	Saudi	06/01/2019 0:00	01/01/1900 19:00	03/01/2019 0:00	60	Not Sent	72	0	36	18.91	Clouds
Single	Female	Saudi	06/01/2019 0:00	01/01/1900 15:00	02/01/2019 0:00	30	Sent	74	1	40	20.28	Clouds
Single	Male	Saudi	06/01/2019 0:00	01/01/1900 16:00	02/12/2018 0:00	60	Sent	85	1	20	21.44	Clouds
Married	Male	Saudi	06/01/2019 0:00	01/01/1900 21:00	03/01/2019 0:00	30	Sent	70	0	40	15.87	Clear
Single	Female	Saudi	06/01/2019 0:00	01/01/1900 21:00	26/12/2018 0:00	60	Sent	47	0	22	15.87	Clear
Single	Female	Saudi	06/01/2019 0:00	01/01/1900 21:00	06/01/2019 0:00	60	Not Sent	47	1	22	15.87	Clear
Married	Male	Saudi	06/01/2019 0:00	01/01/1900 19:30	28/11/2018 0:00	30	Not Sent	70	0	41	18.91	Clouds
Married	Female	Saudi	06/01/2019 0:00	01/01/1900 20:00	10/12/2018 0:00	60	Not Sent	47	0	74	16.87	Clear
Married	Female	Saudi	06/01/2019 0:00	01/01/1900 18:20	16/12/2018 0:00	20	Sent	84	1	26	19.87	Clouds
Single	Female	Saudi	06/01/2019 0:00	01/01/1900 16:20	24/12/2018 0:00	20	Sent	27	1	13	21.44	Clouds
Single	Male	Saudi	06/01/2019 0:00	01/01/1900 19:00	25/11/2018 0:00	15	Sent	31	0	6	18.91	Clouds
Single	Female	Saudi	06/01/2019 0:00	01/01/1900 20:00	25/11/2018 0:00	30	Not Sent	31	0	3	16.87	Clear
Married	Male	Saudi	06/01/2019 0:00	01/01/1900 21:00	26/11/2018 0:00	60	Sent	71	0	29	15.87	Clear
Single	Female	Saudi	06/01/2019 0:00	01/01/1900 20:00	05/01/2019 0:00	45	Sent	62	1	12	16.87	Clear
Single	Female	Saudi	06/01/2019 0:00	01/01/1900 19:00	26/11/2018 0:00	60	Sent	85	0	12	18.91	Clouds
Single	Male	Saudi	06/01/2019 0:00	01/01/1900 18:00	30/12/2018 0:00	30	Sent	75	0	15	19.87	Clouds
Single	Male	Saudi	06/01/2019 0:00	01/01/1900 16:30	03/01/2019 0:00	30	Not Sent	26	1	27	21.44	Clouds
Single	Male	Saudi	06/01/2019 0:00	01/01/1900 16:30	01/01/2019 0:00	30	Sent	26	0	27	21.44	Clouds
Married	Female	Saudi	06/01/2019 0:00	01/01/1900 20:00	15/12/2018 0:00	60	Sent	68	0	39	16.87	Clear
Single	Male		06/01/2019 0:00	01/01/1900 17:30	06/12/2018 0:00	90	Sent	72	1	48	21.34	Clouds
Single	Male	Saudi	06/01/2019 0:00	01/01/1900 20:00	08/12/2018 0:00	30	Sent	55	1	50	16.87	Clear
Single	Female	British	06/01/2019 0:00	01/01/1900 17:00	02/12/2018 0:00	40	Sent	46	1	59	21.34	Clouds
Married	Male	Saudi	06/01/2019 0:00	01/01/1900 17:30	06/01/2019 0:00	30	Not Sent	67	1	35	21.34	Clouds
Married	Male	Saudi	06/01/2019 0:00	01/01/1900 19:00	06/01/2019 0:00	40	Sent	53	1	32	18.91	Clouds
Single	Female	Saudi	06/01/2019 0:00	01/01/1900 17:00	05/01/2019 0:00	30	Not Sent	34	1	29	21.34	Clouds
Single	Male		06/01/2019 0:00	01/01/1900 18:30	19/12/2018 0:00	60	Sent	60	1	29	19.87	Clouds
Married	Male	Saudi	06/01/2019 0:00	01/01/1900 21:30	05/12/2018 0:00	30	Sent	67	0	30	15.87	Clear
Married	Male	Saudi	06/01/2019 0:00	01/01/1900 17:00	05/12/2018 0:00	30	Sent	67	1	30	21.34	Clouds
Married	Male	Saudi	06/01/2019 0:00	01/01/1900 17:20	16/12/2018 0:00	20	Sent	84	0	31	21.34	Clouds
Married	Female	Saudi	06/01/2019 0:00	01/01/1900 19:00	15/12/2018 0:00	60	Sent	68	0	27	18.91	Clouds
Single	Male		06/01/2019 0:00	01/01/1900 18:15	19/12/2018 0:00	60	Sent	47	0	53	19.87	Clouds
Single	Male		06/01/2019 0:00	01/01/1900 17:00	19/12/2018 0:00	30	Sent	69	0	53	21.34	Clouds
Married	Male		06/01/2019 0:00	01/01/1900 16:00	06/01/2019 0:00	30	Sent	34	1	64	21.44	Clouds
Single	Male		06/01/2019 0:00	01/01/1900 18:00	05/01/2019 0:00	60	Not Sent	74	1	27	19.87	Clouds
Married	Female	Saudi	06/01/2019 0:00	01/01/1900 17:00	19/12/2018 0:00	30	Not Sent	1	0	61	21.34	Clouds
Single	Female	Saudi	06/01/2019 0:00	01/01/1900 20:00	31/12/2018 0:00	60	Sent	56	1	29	16.87	Clear
Single	Male	Saudi	06/01/2019 0:00	01/01/1900 17:00	16/12/2018 0:00	60	Sent	85	0	25	21.34	Clouds
Single	Male		06/01/2019 0:00	01/01/1900 18:00	18/12/2018 0:00	60	Sent	54	0	37	19.87	Clouds
Single	Male		06/01/2019 0:00	01/01/1900 20:00	16/12/2018 0:00	60	Sent	54	0	37	16.87	Clear
Single	Male		06/01/2019 0:00	01/01/1900 19:00	16/12/2018 0:00	30	Sent	69	0	37	18.91	Clouds
Married	Female	Saudi	06/01/2019 0:00	01/01/1900 15:00	17/12/2018 0:00	60	Not Sent	85	0	30	20.28	Clouds
Single	Female	Saudi	06/01/2019 0:00	01/01/1900 18:40	17/12/2018 0:00	60	Not Sent	84	0	21	19.87	Clouds
Single	Female	Saudi	06/01/2019 0:00	01/01/1900 17:00	03/01/2019 0:00	30	Sent	1	1	24	21.34	Clouds
Single	Male	Saudi	06/01/2019 0:00	01/01/1900 21:00	03/01/2019 0:00	30	Sent	69	1	31	15.87	Clear
Single	Male	Saudi	06/01/2019 0:00	01/01/1900 19:30	06/01/2019 0:00	30	Not Sent	1	1	26	18.91	Clouds
Married	Male	Saudi	06/01/2019 0:00	01/01/1900 20:30	01/01/2019 0:00	30	Sent	34	0	30	16.87	Clear
Single	Male		06/01/2019 0:00	01/01/1900 21:00	20/12/2018 0:00	60	Sent	47	0	34	15.87	Clear
Married	Male	Saudi	06/01/2019 0:00	01/01/1900 20:00	23/12/2018 0:00	30	Sent	74	0	36	16.87	Clear
Married	Female	Saudi	06/01/2019 0:00	01/01/1900 18:40	06/01/2019 0:00	60	Sent	84	1	31	19.87	Clouds
Married	Female	Saudi	06/01/2019 0:00	01/01/1900 19:30	06/01/2019 0:00	30	Sent	34	1	31	18.91	Clouds
Married	Female	Saudi	06/01/2019 0:00	01/01/1900 19:30	22/12/2018 0:00	30	Sent	34	0	31	18.91	Clouds
Married	Male	Saudi	06/01/2019 0:00	01/01/1900 21:00	05/01/2019 0:00	40	Sent	53	1	41	15.87	Clear
Single	Male		06/01/2019 0:00	01/01/1900 20:00	06/01/2019 0:00	30	Not Sent	34	1	23	16.87	Clear
Married	Male	Saudi	06/01/2019 0:00	01/01/1900 21:00	30/12/2018 0:00	20	Not Sent	84	0	30	15.87	Clear
Single	Male	Saudi	06/01/2019 0:00	01/01/1900 20:00	30/12/2018 0:00	30	Sent	26	0	28	16.87	Clear
Single	Female	Saudi	06/01/2019 0:00	01/01/1900 21:00	30/12/2018 0:00	60	Not Sent	85	0	24	15.87	Clear
Single	Female	Saudi	06/01/2019 0:00	01/01/1900 15:45	31/12/2018 0:00	55	Sent	85	0	21	20.28	Clouds
Single	Male	Saudi	06/01/2019 0:00	01/01/1900 19:30	31/12/2018 0:00	30	Sent	34	0	31	18.91	Clouds
Single	Male		06/01/2019 0:00	01/01/1900 19:00	01/01/2019 0:00	30	Sent	69	1	29	18.91	Clouds
Single	Male		06/01/2019 0:00	01/01/1900 21:00	03/01/2019 0:00	60	Sent	34	1	18	15.87	Clear
Married	Male	Saudi	06/01/2019 0:00	01/01/1900 16:30	02/01/2019 0:00	30	Sent	74	1	34	21.44	Clouds
Single	Male		06/01/2019 0:00	01/01/1900 16:30	05/01/2019 0:00	30	Sent	4	1	40	21.44	Clouds
Married	Female	Saudi	06/01/2019 0:00	01/01/1900 19:00	03/01/2019 0:00	30	Sent	34	1	31	18.91	Clouds
Single	Female	Saudi	06/01/2019 0:00	01/01/1900 15:00	03/01/2019 0:00	30	Not Sent	77	1	19	20.28	Clouds
Married	Female	Saudi	06/01/2019 0:00	01/01/1900 15:30	18/12/2018 0:00	30	Sent	77	1	38	20.28	Clouds
Single	Male		06/01/2019 0:00	01/01/1900 15:40	05/01/2019 0:00	40	Sent	53	1	30	20.28	Clouds
Single	Male	Saudi	06/01/2019 0:00	01/01/1900 16:10	30/12/2018 0:00	20	Sent	72	1	50	21.44	Clouds
Single	Male		06/01/2019 0:00	01/01/1900 16:00	30/12/2018 0:00	10	Sent	72	1	65	21.44	Clouds
Married	Male	Saudi	06/01/2019 0:00	01/01/1900 17:30	26/12/2018 0:00	30	Sent	26	1	36	21.34	Clouds
Single	Female	Saudi	06/01/2019 0:00	01/01/1900 16:40	23/12/2018 0:00	60	Sent	27	1	10	21.44	Clouds
Single	Male	Saudi	06/01/2019 0:00	01/01/1900 17:20	03/01/2019 0:00	20	Not Sent	27	1	14	21.34	Clouds
Single	Female	Saudi	06/01/2019 0:00	01/01/1900 17:00	06/01/2019 0:00	40	Sent	53	1	25	21.34	Clouds
Married	Female	Saudi	06/01/2019 0:00	01/01/1900 17:45	20/12/2018 0:00	55	Sent	4	1	33	21.34	Clouds
Single	Male	Saudi	06/01/2019 0:00	01/01/1900 18:00	01/01/2019 0:00	10	Sent	27	1	26	19.87	Clouds
Single	Female	Saudi	06/01/2019 0:00	01/01/1900 17:30	02/01/2019 0:00	15	Not Sent	67	1	28	21.34	Clouds
Single	Male	Saudi	06/01/2019 0:00	01/01/1900 17:40	06/01/2019 0:00	60	Sent	84	1	24	21.34	Clouds
Single	Male	Saudi	06/01/2019 0:00	01/01/1900 18:30	03/01/2019 0:00	15	Sent	4	1	57	19.87	Clouds
Married	Male	Saudi	06/01/2019 0:00	01/01/1900 18:20	08/12/2018 0:00	40	Sent	46	1	36	19.87	Clouds
Married	Male	Saudi	06/01/2019 0:00	01/01/1900 18:45	23/12/2018 0:00	45	Not Sent	85	1	38	19.87	Clouds
Single	Female	Saudi	06/01/2019 0:00	01/01/1900 19:00	05/01/2019 0:00	20	Sent	27	1	26	18.91	Clouds
Single	Female	Saudi	06/01/2019 0:00	01/01/1900 17:40	31/12/2018 0:00	60	Sent	27	1	19	21.34	Clouds
Single	Male	Saudi	06/01/2019 0:00	01/01/1900 19:00	06/01/2019 0:00	30	Sent	4	1	26	18.91	Clouds
Married	Male	Saudi	06/01/2019 0:00	01/01/1900 20:00	02/01/2019 0:00	30	Sent	69	1	65	16.87	Clear
Married	Female	Saudi	06/01/2019 0:00	01/01/1900 19:30	02/12/2018 0:00	30	Not Sent	26	1	33	18.91	Clouds
Married	Female	Saudi	06/01/2019 0:00	01/01/1900 19:00	08/12/2018 0:00	40	Sent	46	1	30	18.91	Clouds
Married	Female	Saudi	06/01/2019 0:00	01/01/1900 19:15	30/12/2018 0:00	15	Not Sent	47	1	36	18.91	Clouds
Single	Female	Saudi	06/01/2019 0:00	01/01/1900 20:20	05/01/2019 0:00	40	Sent	53	1	24	16.87	Clear
Single	Male	Saudi	06/01/2019 0:00	01/01/1900 20:00	24/12/2018 0:00	30	Sent	60	1	26	16.87	Clear
Single	Male	Saudi	06/01/2019 0:00	01/01/1900 20:30	25/12/2018 0:00	30	Not Sent	60	1	26	16.87	Clear
Single	Female	Saudi	06/01/2019 0:00	01/01/1900 20:30	06/01/2019 0:00	30	Not Sent	31	1	7	16.87	Clear
Single	Male	Saudi	06/01/2019 0:00	01/01/1900 21:00	23/12/2018 0:00	30	Not Sent	71	1	39	15.87	Clear
Single	Male		06/01/2019 0:00	01/01/1900 21:00	23/12/2018 0:00	30	Not Sent	4	1	41	15.87	Clear
Single	Male	Saudi	06/01/2019 0:00	01/01/1900 21:00	31/12/2018 0:00	20	Not Sent	27	1	26	15.87	Clear
Single	Male	Saudi	06/01/2019 0:00	01/01/1900 17:45	06/11/2018 0:00	55	Sent	41	1	21	21.34	Clouds
Single	Male	Saudi	06/01/2019 0:00	01/01/1900 15:20	02/01/2019 0:00	40	Sent	10	1	38	20.28	Clouds
Single	Male	Saudi	06/01/2019 0:00	01/01/1900 18:15	05/01/2019 0:00	45	Sent	47	0	30	19.87	Clouds
Single	Male	Saudi	06/01/2019 0:00	01/01/1900 20:30	18/12/2018 0:00	30	Sent	71	1	40	16.87	Clear
Single	Female	Saudi	06/01/2019 0:00	01/01/1900 19:30	04/12/2018 0:00	45	Not Sent	62	0	49	18.91	Clouds
Single	Male	Saudi	06/01/2019 0:00	01/01/1900 19:00	03/01/2019 0:00	60	Sent	72	0	38	18.91	Clouds
Single	Male	Saudi	06/01/2019 0:00	01/01/1900 19:00	03/01/2019 0:00	60	Sent	74	0	57	18.91	Clouds
Single	Male	Saudi	06/01/2019 0:00	01/01/1900 20:15	06/01/2019 0:00	15	Not Sent	70	0	23	16.87	Clear
Single	Male	Saudi	06/01/2019 0:00	01/01/1900 17:20	20/12/2018 0:00	20	Sent	27	0	11	21.34	Clouds
Single	Female	Saudi	06/01/2019 0:00	01/01/1900 19:00	03/01/2019 0:00	30	Sent	1	1	30	18.91	Clouds
Single	Female	Saudi	06/01/2019 0:00	01/01/1900 17:30	27/12/2018 0:00	30	Sent	34	0	28	21.34	Clouds
Single	Female	Saudi	06/01/2019 0:00	01/01/1900 20:30	03/01/2019 0:00	30	Sent	1	0	35	16.87	Clear
Single	Male	Saudi	06/01/2019 0:00	01/01/1900 19:00	15/11/2018 0:00	20	Not Sent	18	1	16	18.91	Clouds
Single	Female	Saudi	06/01/2019 0:00	01/01/1900 19:30	11/12/2018 0:00	30	Sent	23	0	39	18.91	Clouds
Single	Male	Saudi	06/01/2019 0:00	01/01/1900 17:00	05/01/2019 0:00	60	Not Sent	28	1	22	21.34	Clouds
Single	Female	Saudi	06/01/2019 0:00	01/01/1900 19:20	28/06/2018 0:00	40	Sent	10	1	30	18.91	Clouds
Single	Female	Saudi	06/01/2019 0:00	01/01/1900 15:45	25/11/2018 0:00	45	Sent	11	1	39	20.28	Clouds
Single	Female	Saudi	06/01/2019 0:00	01/01/1900 17:20	26/06/2018 0:00	40	Not Sent	10	0	32	21.34	Clouds
Single	Male	Saudi	06/01/2019 0:00	01/01/1900 18:00	12/12/2018 0:00	30	Not Sent	19	1	54	19.87	Clouds
Single	Male	Saudi	06/01/2019 0:00	01/01/1900 19:40	05/12/2018 0:00	60	Sent	18	1	15	18.91	Clouds
Single	Female	Saudi	06/01/2019 0:00	01/01/1900 19:30	16/12/2018 0:00	60	Not Sent	98	0	38	18.91	Clouds
Single	Male	Saudi	06/01/2019 0:00	01/01/1900 19:00	05/01/2019 0:00	30	Sent	1008	1	47	18.91	Clouds
Single	Male	Saudi	06/01/2019 0:00	01/01/1900 19:00	16/12/2018 0:00	30	Sent	1008	0	47	18.91	Clouds
Single	Male	Saudi	06/01/2019 0:00	01/01/1900 19:30	14/11/2018 0:00	30	Sent	7	0	19	18.91	Clouds
Single	Male	Saudi	06/01/2019 0:00	01/01/1900 14:40	02/01/2019 0:00	40	Sent	10	1	39	22.74	Clouds
Single	Male	Saudi	06/01/2019 0:00	01/01/1900 20:40	27/06/2018 0:00	40	Sent	10	1	60	16.87	Clear
Single	Female	Saudi	06/01/2019 0:00	01/01/1900 18:40	01/07/2018 0:00	40	Sent	10	1	51	19.87	Clouds
Single	Female	Saudi	06/01/2019 0:00	01/01/1900 19:00	17/09/2018 0:00	30	Sent	3	0	40	18.91	Clouds
Single	Female	Saudi	06/01/2019 0:00	01/01/1900 18:00	27/12/2018 0:00	30	Sent	3	0	57	19.87	Clouds
Single	Female	Saudi	06/01/2019 0:00	01/01/1900 20:30	24/12/2018 0:00	30	Not Sent	1008	0	39	16.87	Clear
Single	Male	Saudi	06/01/2019 0:00	01/01/1900 17:30	31/12/2018 0:00	30	Sent	29	1	39	21.34	Clouds
Single	Male	Saudi	06/01/2019 0:00	01/01/1900 21:00	30/12/2018 0:00	30	Sent	7	1	17	15.87	Clear
Single	Male	Saudi	06/01/2019 0:00	01/01/1900 16:40	18/11/2018 0:00	40	Sent	10	0	46	21.44	Clouds
Single	Male	Saudi	06/01/2019 0:00	01/01/1900 19:00	12/12/2018 0:00	30	Sent	3	1	46	18.91	Clouds
Single	Male	Saudi	06/01/2019 0:00	01/01/1900 21:00	11/12/2018 0:00	30	Sent	23	0	39	15.87	Clear
Single	Male	Saudi	06/01/2019 0:00	01/01/1900 18:00	02/10/2018 0:00	40	Not Sent	24	0	77	19.87	Clouds
Single	Male	Saudi	06/01/2019 0:00	01/01/1900 18:30	26/12/2018 0:00	30	Sent	3	0	39	19.87	Clouds
Single	Male	Saudi	06/01/2019 0:00	01/01/1900 16:40	18/11/2018 0:00	40	Sent	10	1	32	21.44	Clouds
Single	Male	Saudi	06/01/2019 0:00	01/01/1900 20:30	06/01/2019 0:00	30	Sent	3	1	86	16.87	Clear
Single	Male	Saudi	06/01/2019 0:00	01/01/1900 16:00	01/07/2018 0:00	40	Sent	32	0	14	21.44	Clouds
Single	Male	Saudi	06/01/2019 0:00	01/01/1900 15:00	03/01/2019 0:00	60	Not Sent	28	0	39	20.28	Clouds
Single	Male	Saudi	06/01/2019 0:00	01/01/1900 18:00	19/12/2018 0:00	15	Sent	19	0	63	19.87	Clouds
Single	Male	Saudi	06/01/2019 0:00	01/01/1900 20:00	13/06/2018 0:00	30	Sent	19	0	39	16.87	Clear
Single	Male	Saudi	06/01/2019 0:00	01/01/1900 19:20	02/01/2019 0:00	40	Not Sent	10	0	39	18.91	Clouds
Single	Male	Saudi	06/01/2019 0:00	01/01/1900 14:40	06/01/2019 0:00	40	Not Sent	32	1	62	22.74	Clouds
Single	Male	Saudi	06/01/2019 0:00	01/01/1900 16:00	22/11/2018 0:00	120	Not Sent	24	0	39	21.44	Clouds
Single	Male	Saudi	06/01/2019 0:00	01/01/1900 18:40	05/12/2018 0:00	60	Sent	18	1	15	19.87	Clouds
Single	Male	Saudi	06/01/2019 0:00	01/01/1900 19:30	04/07/2018 0:00	30	Sent	19	1	31	18.91	Clouds
Single	Male	Saudi	06/01/2019 0:00	01/01/1900 18:20	06/12/2018 0:00	20	Sent	18	1	12	19.87	Clouds
Single	Male	Saudi	06/01/2019 0:00	01/01/1900 18:30	16/12/2018 0:00	15	Sent	19	1	41	19.87	Clouds
Single	Male	Saudi	06/01/2019 0:00	01/01/1900 17:30	03/01/2019 0:00	30	Sent	19	1	63	21.34	Clouds
Single	Male	Saudi	06/01/2019 0:00	01/01/1900 17:00	03/01/2019 0:00	30	Not Sent	19	1	36	21.34	Clouds
Single	Male	Saudi	06/01/2019 0:00	01/01/1900 19:10	24/10/2018 0:00	20	Sent	2	1	14	18.91	Clouds
Single	Male	Saudi	06/01/2019 0:00	01/01/1900 20:00	13/12/2018 0:00	60	Sent	33	1	28	16.87	Clear
Single	Male	Saudi	06/01/2019 0:00	01/01/1900 18:30	11/12/2018 0:00	30	Sent	23	0	39	19.87	Clouds
Single	Male	Saudi	06/01/2019 0:00	01/01/1900 20:00	25/12/2018 0:00	20	Sent	2	1	10	16.87	Clear
Single	Male	Saudi	06/01/2019 0:00	01/01/1900 20:00	22/11/2018 0:00	30	Sent	7	1	15	16.87	Clear
Single	Male	Saudi	06/01/2019 0:00	01/01/1900 17:00	07/11/2018 0:00	10	Sent	18	0	15	21.34	Clouds
Single	Male	Saudi	06/01/2019 0:00	01/01/1900 18:00	28/07/2018 0:00	30	Not Sent	2	0	13	19.87	Clouds
Single	Male	Saudi	06/01/2019 0:00	01/01/1900 20:00	04/07/2018 0:00	40	Sent	10	1	38	16.87	Clear
Single	Male	Saudi	06/01/2019 0:00	01/01/1900 14:00	23/12/2018 0:00	40	Not Sent	97	0	34	22.74	Clouds
Single	Male		06/01/2019 0:00	01/01/1900 16:40	09/12/2018 0:00	60	Sent	18	0	33	21.44	Clouds
Single	Male		06/01/2019 0:00	01/01/1900 21:00	05/12/2018 0:00	20	Sent	18	0	21	15.87	Clear
Single	Male	Saudi	06/01/2019 0:00	01/01/1900 21:00	05/12/2018 0:00	10	Sent	18	0	13	15.87	Clear
Single	Male	Saudi	06/01/2019 0:00	01/01/1900 17:40	05/12/2018 0:00	60	Sent	18	1	12	21.34	Clouds
Single	Male	Saudi	06/01/2019 0:00	01/01/1900 18:00	03/01/2019 0:00	30	Sent	23	1	29	19.87	Clouds
Single	Male	Saudi	06/01/2019 0:00	01/01/1900 18:30	03/01/2019 0:00	30	Sent	1023	0	12	19.87	Clouds
Single	Male	Saudi	06/01/2019 0:00	01/01/1900 18:30	02/12/2018 0:00	30	Sent	1023	0	12	19.87	Clouds
Single	Male	Saudi	06/01/2019 0:00	01/01/1900 18:00	03/07/2018 0:00	40	Sent	10	0	52	19.87	Clouds
Single	Male	Saudi	06/01/2019 0:00	01/01/1900 16:40	15/10/2018 0:00	40	Sent	32	0	52	21.44	Clouds
Single	Male	Saudi	06/01/2019 0:00	01/01/1900 17:00	13/12/2018 0:00	20	Not Sent	2	1	13	21.34	Clouds
Single	Male	Saudi	06/01/2019 0:00	01/01/1900 16:40	03/01/2019 0:00	60	Not Sent	24	1	18	21.44	Clouds
Single	Male	Saudi	06/01/2019 0:00	01/01/1900 19:00	03/01/2019 0:00	30	Sent	28	1	41	18.91	Clouds
Single	Male	Saudi	06/01/2019 0:00	01/01/1900 20:40	05/12/2018 0:00	40	Sent	32	0	15	16.87	Clear
Single	Male	Saudi	06/01/2019 0:00	01/01/1900 17:30	23/12/2018 0:00	30	Sent	33	1	34	21.34	Clouds
Single	Male	Saudi	06/01/2019 0:00	01/01/1900 18:00	12/12/2018 0:00	60	Sent	98	1	41	19.87	Clouds
Single	Male		06/01/2019 0:00	01/01/1900 20:00	06/01/2019 0:00	30	Not Sent	28	1	31	16.87	Clear
Single	Male		06/01/2019 0:00	01/01/1900 19:20	12/12/2018 0:00	20	Sent	18	0	38	18.91	Clouds
Single	Male		06/01/2019 0:00	01/01/1900 21:00	11/12/2018 0:00	30	Sent	23	0	22	15.87	Clear
Single	Male		06/01/2019 0:00	01/01/1900 17:30	09/12/2018 0:00	30	Sent	23	0	22	21.34	Clouds
Single	Male	Saudi	06/01/2019 0:00	01/01/1900 18:00	23/12/2018 0:00	20	Sent	24	1	21	19.87	Clouds
Single	Male	Saudi	06/01/2019 0:00	01/01/1900 17:00	05/01/2019 0:00	30	Sent	33	1	51	21.34	Clouds
Single	Male	Saudi	06/01/2019 0:00	01/01/1900 18:30	05/01/2019 0:00	150	Sent	29	1	50	19.87	Clouds
Single	Male	Saudi	06/01/2019 0:00	01/01/1900 19:30	08/12/2018 0:00	30	Sent	7	0	17	18.91	Clouds
Single	Male	Saudi	06/01/2019 0:00	01/01/1900 17:00	06/12/2018 0:00	30	Sent	33	0	63	21.34	Clouds
Single	Male	Saudi	06/01/2019 0:00	01/01/1900 20:00	05/01/2019 0:00	30	Sent	3	0	90	16.87	Clear
Single	Male	Saudi	06/01/2019 0:00	01/01/1900 18:40	16/12/2018 0:00	60	Sent	18	1	16	19.87	Clouds
Single	Male		06/01/2019 0:00	01/01/1900 18:45	09/12/2018 0:00	30	Sent	19	1	51	19.87	Clouds
Single	Male	Saudi	06/01/2019 0:00	01/01/1900 18:30	24/10/2018 0:00	20	Not Sent	2	0	11	19.87	Clouds
Single	Male	Saudi	06/01/2019 0:00	01/01/1900 21:20	11/12/2018 0:00	40	Sent	32	0	17	15.87	Clear
Single	Male	Saudi	06/01/2019 0:00	01/01/1900 17:40	24/10/2018 0:00	60	Sent	2	0	7	21.34	Clouds
Single	Male	Saudi	06/01/2019 0:00	01/01/1900 17:40	08/11/2018 0:00	40	Sent	97	0	14	21.34	Clouds
Single	Male		06/01/2019 0:00	01/01/1900 18:30	03/01/2019 0:00	30	Sent	23	1	54	19.87	Clouds
Single	Male	Saudi	06/01/2019 0:00	01/01/1900 17:40	06/01/2019 0:00	60	Not Sent	24	1	37	21.34	Clouds
Single	Male	Saudi	06/01/2019 0:00	01/01/1900 19:00	09/12/2018 0:00	20	Sent	18	1	41	18.91	Clouds
Single	Male	Saudi	06/01/2019 0:00	01/01/1900 20:00	09/12/2018 0:00	20	Sent	18	1	17	16.87	Clear
Single	Male	Saudi	06/01/2019 0:00	01/01/1900 19:40	09/12/2018 0:00	60	Sent	18	0	23	18.91	Clouds
Single	Male	Saudi	06/01/2019 0:00	01/01/1900 19:00	16/12/2018 0:00	30	Not Sent	33	0	33	18.91	Clouds
Single	Male	Saudi	06/01/2019 0:00	01/01/1900 18:00	05/12/2018 0:00	20	Not Sent	18	1	14	19.87	Clouds
Single	Male	Saudi	06/01/2019 0:00	01/01/1900 21:00	02/01/2019 0:00	30	Not Sent	29	1	41	15.87	Clear
Single	Male	Saudi	06/01/2019 0:00	01/01/1900 21:20	26/12/2018 0:00	40	Sent	18	0	25	15.87	Clear
Single	Male	Saudi	06/01/2019 0:00	01/01/1900 17:20	24/10/2018 0:00	20	Sent	2	0	6	21.34	Clouds
Single	Male	Saudi	06/01/2019 0:00	01/01/1900 20:20	12/12/2018 0:00	40	Sent	18	0	19	16.87	Clear
Single	Male	Saudi	06/01/2019 0:00	01/01/1900 20:30	14/06/2018 0:00	30	Sent	19	0	30	16.87	Clear
Single	Male	Saudi	06/01/2019 0:00	01/01/1900 18:00	17/12/2018 0:00	10	Sent	2	1	7	19.87	Clouds
Single	Male	Saudi	06/01/2019 0:00	01/01/1900 20:15	06/01/2019 0:00	15	Not Sent	19	0	27	16.87	Clear
Single	Male	Saudi	06/01/2019 0:00	01/01/1900 19:50	12/12/2018 0:00	50	Sent	2	1	6	18.91	Clouds
Single	Male	Saudi	06/01/2019 0:00	01/01/1900 16:00	02/12/2018 0:00	40	Sent	24	0	34	21.44	Clouds
Single	Male	Saudi	06/01/2019 0:00	01/01/1900 19:30	03/01/2019 0:00	60	Sent	98	1	15	18.91	Clouds
Single	Male	Saudi	06/01/2019 0:00	01/01/1900 21:00	29/11/2018 0:00	30	Sent	7	0	14	15.87	Clear
Single	Male	Saudi	06/01/2019 0:00	01/01/1900 14:00	30/07/2018 0:00	40	Sent	32	0	34	22.74	Clouds
Single	Male		06/01/2019 0:00	01/01/1900 15:30	08/01/2018 0:00	15	Sent	11	0	40	20.28	Clouds
Single	Male		06/01/2019 0:00	01/01/1900 20:20	06/12/2018 0:00	40	Sent	97	0	23	16.87	Clear
Single	Male	Saudi	06/01/2019 0:00	01/01/1900 17:00	23/12/2018 0:00	20	Sent	24	1	33	21.34	Clouds
Single	Male	Saudi	06/01/2019 0:00	01/01/1900 18:50	24/10/2018 0:00	60	Sent	2	0	7	19.87	Clouds
Single	Male	Saudi	06/01/2019 0:00	01/01/1900 19:30	01/01/2019 0:00	30	Sent	28	1	41	18.91	Clouds
Single	Male	Saudi	06/01/2019 0:00	01/01/1900 17:00	15/11/2018 0:00	30	Sent	7	1	51	21.34	Clouds
Single	Male	Saudi	06/01/2019 0:00	01/01/1900 14:00	03/01/2018 0:00	40	Sent	10	1	59	22.74	Clouds
Single	Male	Saudi	06/01/2019 0:00	01/01/1900 17:20	09/12/2018 0:00	20	Sent	18	1	28	21.34	Clouds
Single	Male	Saudi	06/01/2019 0:00	01/01/1900 20:20	02/01/2019 0:00	40	Sent	18	1	38	16.87	Clear
Single	Male	Saudi	06/01/2019 0:00	01/01/1900 14:00	02/01/2019 0:00	40	Sent	32	0	39	22.74	Clouds
Single	Male	Saudi	06/01/2019 0:00	01/01/1900 16:00	28/10/2018 0:00	20	Sent	18	0	14	21.44	Clouds
Single	Male		06/01/2019 0:00	01/01/1900 16:00	05/01/2019 0:00	5	Not Sent	18	0	38	21.44	Clouds
Single	Male		06/01/2019 0:00	01/01/1900 16:20	05/12/2018 0:00	20	Sent	18	1	29	21.44	Clouds
Single	Male		06/01/2019 0:00	01/01/1900 19:40	24/12/2018 0:00	60	Sent	24	0	27	18.91	Clouds
Single	Male		06/01/2019 0:00	01/01/1900 18:00	13/12/2018 0:00	60	Sent	28	0	27	19.87	Clouds
Single	Male		06/01/2019 0:00	01/01/1900 19:20	28/11/2018 0:00	20	Sent	18	1	28	18.91	Clouds
Single	Female		06/01/2019 0:00	01/01/1900 16:20	27/12/2018 0:00	20	Sent	18	1	51	21.44	Clouds
Single	Male		06/01/2019 0:00	01/01/1900 20:00	31/12/2018 0:00	60	Sent	28	0	37	16.87	Clear
Single	Male	Saudi	06/01/2019 0:00	01/01/1900 21:00	05/01/2019 0:00	20	Sent	18	1	17	15.87	Clear
Single	Male		06/01/2019 0:00	01/01/1900 20:00	26/11/2018 0:00	40	Not Sent	32	0	53	16.87	Clear
Single	Male	Saudi	06/01/2019 0:00	01/01/1900 15:20	08/07/2018 0:00	40	Sent	32	1	50	20.28	Clouds
Single	Male		06/01/2019 0:00	01/01/1900 16:40	31/12/2018 0:00	60	Sent	18	1	44	21.44	Clouds
Single	Male		06/01/2019 0:00	01/01/1900 17:00	23/12/2018 0:00	30	Sent	3	1	30	21.34	Clouds
Single	Male	Saudi	06/01/2019 0:00	01/01/1900 19:20	03/01/2019 0:00	40	Not Sent	32	1	26	18.91	Clouds
Single	Male	Saudi	06/01/2019 0:00	01/01/1900 21:00	06/01/2019 0:00	30	Sent	23	1	26	15.87	Clear
Single	Male		06/01/2019 0:00	01/01/1900 20:30	25/11/2018 0:00	30	Sent	7	1	23	16.87	Clear
Single	Male	Saudi	06/01/2019 0:00	01/01/1900 20:00	02/09/2018 0:00	20	Not Sent	24	0	23	16.87	Clear
Single	Male	Saudi	06/01/2019 0:00	01/01/1900 18:30	23/12/2018 0:00	30	Sent	3	1	82	19.87	Clouds
Single	Male	Saudi	06/01/2019 0:00	01/01/1900 18:00	14/11/2018 0:00	30	Sent	7	1	18	19.87	Clouds
Single	Male		06/01/2019 0:00	01/01/1900 21:30	01/12/2018 0:00	30	Sent	7	0	36	15.87	Clear
Single	Female	Saudi	06/01/2019 0:00	01/01/1900 19:30	03/01/2019 0:00	30	Sent	3	0	67	18.91	Clouds
Single	Male		06/01/2019 0:00	01/01/1900 20:00	06/01/2019 0:00	40	Sent	32	0	31	16.87	Clear
Single	Male		06/01/2019 0:00	01/01/1900 19:20	01/07/2018 0:00	40	Not Sent	10	0	67	18.91	Clouds
Single	Male	Saudi	06/01/2019 0:00	01/01/1900 19:30	18/12/2018 0:00	30	Sent	33	1	39	18.91	Clouds
Single	Male		06/01/2019 0:00	01/01/1900 17:40	27/11/2018 0:00	60	Sent	18	1	26	21.34	Clouds
Single	Male		06/01/2019 0:00	01/01/1900 18:00	03/12/2018 0:00	40	Not Sent	32	0	19	19.87	Clouds
Single	Male		06/01/2019 0:00	01/01/1900 20:30	03/01/2019 0:00	30	Sent	23	1	31	16.87	Clear
Single	Male		06/01/2019 0:00	01/01/1900 19:40	02/12/2018 0:00	40	Sent	97	0	37	18.91	Clouds
Single	Male		06/01/2019 0:00	01/01/1900 16:40	05/12/2018 0:00	60	Sent	18	0	18	21.44	Clouds
Single	Male		06/01/2019 0:00	01/01/1900 16:40	10/11/2018 0:00	40	Sent	32	0	28	21.44	Clouds
Single	Male		06/01/2019 0:00	01/01/1900 17:00	14/05/2018 0:00	30	Sent	19	0	61	21.34	Clouds
Single	Male		06/01/2019 0:00	01/01/1900 18:00	08/12/2018 0:00	30	Sent	28	0	56	19.87	Clouds
Single	Male	Saudi	06/01/2019 0:00	01/01/1900 17:20	19/12/2018 0:00	20	Sent	2	1	6	21.34	Clouds
Single	Male	Saudi	06/01/2019 0:00	01/01/1900 19:00	10/11/2018 0:00	30	Sent	7	1	31	18.91	Clouds
Single	Male		06/01/2019 0:00	01/01/1900 14:40	04/01/2018 0:00	40	Not Sent	10	0	51	22.74	Clouds
Single	Male	Saudi	06/01/2019 0:00	01/01/1900 16:00	13/12/2018 0:00	60	Sent	28	1	32	21.44	Clouds
Single	Male		06/01/2019 0:00	01/01/1900 16:20	01/01/2019 0:00	20	Sent	24	1	27	21.44	Clouds
Single	Male		06/01/2019 0:00	01/01/1900 17:00	26/12/2018 0:00	60	Not Sent	28	0	36	21.34	Clouds
Single	Male	Saudi	06/01/2019 0:00	01/01/1900 19:20	03/12/2018 0:00	40	Not Sent	32	0	17	18.91	Clouds
Single	Male	Saudi	06/01/2019 0:00	01/01/1900 17:30	11/12/2018 0:00	30	Sent	33	0	31	21.34	Clouds
Single	Male	Saudi	06/01/2019 0:00	01/01/1900 18:00	07/10/2018 0:00	20	Sent	1023	0	11	19.87	Clouds
Single	Male		06/01/2019 0:00	01/01/1900 17:00	02/07/2018 0:00	20	Not Sent	1023	0	4	21.34	Clouds
Single	Male	Saudi	06/01/2019 0:00	01/01/1900 17:40	02/07/2018 0:00	60	Not Sent	1023	0	7	21.34	Clouds
Single	Male		06/01/2019 0:00	01/01/1900 17:20	02/07/2018 0:00	20	Not Sent	1023	0	9	21.34	Clouds
Single	Male		06/01/2019 0:00	01/01/1900 19:40	01/01/2019 0:00	60	Sent	18	1	15	18.91	Clouds
Single	Male	Saudi	06/01/2019 0:00	01/01/1900 18:10	03/01/2019 0:00	10	Not Sent	2	1	3	19.87	Clouds
Single	Male	Saudi	06/01/2019 0:00	01/01/1900 15:45	23/12/2018 0:00	30	Not Sent	11	0	28	20.28	Clouds
Single	Male	Saudi	06/01/2019 0:00	01/01/1900 16:50	01/01/2019 0:00	50	Sent	18	0	28	21.44	Clouds
Single	Male	Saudi	06/01/2019 0:00	01/01/1900 18:00	01/01/2019 0:00	20	Not Sent	18	1	28	19.87	Clouds
Single	Male	Saudi	06/01/2019 0:00	01/01/1900 17:20	26/12/2018 0:00	20	Sent	24	1	28	21.34	Clouds
Single	Female	Saudi	06/01/2019 0:00	01/01/1900 18:20	01/07/2018 0:00	40	Sent	97	0	24	19.87	Clouds
Single	Male		06/01/2019 0:00	01/01/1900 17:20	15/12/2018 0:00	20	Sent	18	0	17	21.34	Clouds
Single	Male		06/01/2019 0:00	01/01/1900 18:40	01/07/2018 0:00	40	Not Sent	32	0	37	19.87	Clouds
Single	Male		06/01/2019 0:00	01/01/1900 18:20	05/12/2018 0:00	20	Sent	18	0	40	19.87	Clouds
Single	Male		06/01/2019 0:00	01/01/1900 20:00	23/12/2018 0:00	20	Sent	24	0	11	16.87	Clear
Single	Male		06/01/2019 0:00	01/01/1900 20:00	04/11/2018 0:00	20	Not Sent	18	1	40	16.87	Clear
Single	Female	Saudi	06/01/2019 0:00	01/01/1900 17:40	15/12/2018 0:00	60	Sent	18	0	13	21.34	Clouds
Single	Female	Saudi	06/01/2019 0:00	01/01/1900 21:30	30/12/2018 0:00	30	Sent	7	1	12	15.87	Clear
Single	Male	Saudi	06/01/2019 0:00	01/01/1900 19:00	16/12/2018 0:00	30	Sent	98	0	38	18.91	Clouds
Married	Male	Saudi	06/01/2019 0:00	01/01/1900 19:00	24/12/2018 0:00	30	Sent	3	0	63	18.91	Clouds
Single	Male		06/01/2019 0:00	01/01/1900 18:30	18/11/2018 0:00	30	Sent	7	1	12	19.87	Clouds
Single	Male	Saudi	06/01/2019 0:00	01/01/1900 18:20	07/10/2018 0:00	20	Sent	1023	0	6	19.87	Clouds
Single	Male		06/01/2019 0:00	01/01/1900 14:40	02/10/2018 0:00	40	Not Sent	32	0	33	22.74	Clouds
Single	Male	Saudi	06/01/2019 0:00	01/01/1900 19:30	13/12/2018 0:00	20	Sent	2	1	8	18.91	Clouds
Single	Male		06/01/2019 0:00	01/01/1900 20:00	03/01/2019 0:00	20	Not Sent	24	1	31	16.87	Clear
Single	Male	Saudi	06/01/2019 0:00	01/01/1900 18:40	24/12/2018 0:00	60	Sent	24	0	41	19.87	Clouds
Single	Male		06/01/2019 0:00	01/01/1900 18:20	25/12/2018 0:00	10	Sent	2	0	3	19.87	Clouds
Single	Male		06/01/2019 0:00	01/01/1900 14:00	25/11/2018 0:00	45	Sent	11	0	40	22.74	Clouds
Single	Male	Saudi	06/01/2019 0:00	01/01/1900 21:00	20/12/2018 0:00	30	Not Sent	33	1	41	15.87	Clear
Single	Male		06/01/2019 0:00	01/01/1900 19:00	09/12/2018 0:00	30	Sent	33	0	38	18.91	Clouds
Single	Male	Saudi	06/01/2019 0:00	01/01/1900 17:00	13/12/2018 0:00	20	Sent	18	0	23	21.34	Clouds
Single	Male		06/01/2019 0:00	01/01/1900 18:00	03/01/2019 0:00	30	Not Sent	29	0	31	19.87	Clouds
Single	Male	Saudi	06/01/2019 0:00	01/01/1900 20:20	23/12/2018 0:00	20	Sent	2	1	6	16.87	Clear
Single	Male	Saudi	06/01/2019 0:00	01/01/1900 19:40	20/12/2018 0:00	60	Not Sent	1023	0	6	18.91	Clouds
Single	Male		06/01/2019 0:00	01/01/1900 20:30	16/12/2018 0:00	60	Sent	98	1	61	16.87	Clear
Single	Male		06/01/2019 0:00	01/01/1900 18:00	11/12/2018 0:00	30	Sent	23	0	55	19.87	Clouds
Married	Female	Saudi	06/01/2019 0:00	01/01/1900 18:00	13/12/2018 0:00	60	Sent	1008	1	31	19.87	Clouds
Single	Male		06/01/2019 0:00	01/01/1900 19:20	06/01/2019 0:00	20	Sent	24	1	36	18.91	Clouds
Single	Male		06/01/2019 0:00	01/01/1900 19:00	25/12/2018 0:00	20	Not Sent	24	0	36	18.91	Clouds
Single	Male	Saudi	06/01/2019 0:00	01/01/1900 21:00	03/01/2019 0:00	30	Sent	23	0	20	15.87	Clear
Single	Male		06/01/2019 0:00	01/01/1900 14:00	03/01/2019 0:00	60	Sent	28	1	32	22.74	Clouds
Married	Female	Saudi	06/01/2019 0:00	01/01/1900 14:45	25/11/2018 0:00	45	Sent	11	1	57	22.74	Clouds
Single	Male		06/01/2019 0:00	01/01/1900 20:00	03/01/2019 0:00	30	Sent	23	1	21	16.87	Clear
Single	Female	Saudi	06/01/2019 0:00	01/01/1900 21:20	02/01/2019 0:00	40	Not Sent	18	1	31	15.87	Clear
Single	Male	Saudi	06/01/2019 0:00	01/01/1900 16:00	02/01/2019 0:00	20	Sent	18	1	28	21.44	Clouds
Single	Male		06/01/2019 0:00	01/01/1900 17:20	03/12/2018 0:00	40	Sent	32	1	36	21.34	Clouds
Single	Male		06/01/2019 0:00	01/01/1900 20:30	11/12/2018 0:00	30	Sent	23	0	71	16.87	Clear
Single	Male		06/01/2019 0:00	01/01/1900 14:00	25/12/2018 0:00	45	Not Sent	11	1	16	22.74	Clouds
Single	Male		06/01/2019 0:00	01/01/1900 18:30	06/12/2018 0:00	30	Sent	14	0	25	19.87	Clouds
Married	Male	Saudi	06/01/2019 0:00	01/01/1900 18:00	16/12/2018 0:00	60	Not Sent	33	0	41	19.87	Clouds
Married	Male	Saudi	06/01/2019 0:00	01/01/1900 18:00	05/01/2019 0:00	40	Not Sent	10	0	42	19.87	Clouds
Married	Male	Saudi	06/01/2019 0:00	01/01/1900 13:30	11/12/2018 0:00	120	Not Sent	23	0	42	19.95	Clouds
Married	Male	Saudi	06/01/2019 0:00	01/01/1900 19:00	05/01/2019 0:00	30	Not Sent	23	0	42	18.91	Clouds
Single	Male	Saudi	06/01/2019 0:00	01/01/1900 17:40	03/01/2019 0:00	60	Not Sent	2	1	8	21.34	Clouds
Single	Male		06/01/2019 0:00	01/01/1900 20:00	13/12/2018 0:00	60	Not Sent	28	0	28	16.87	Clear
Single	Male	Saudi	06/01/2019 0:00	01/01/1900 17:30	16/12/2018 0:00	30	Sent	7	1	15	21.34	Clouds
Single	Male	Saudi	06/01/2019 0:00	01/01/1900 19:30	18/12/2018 0:00	60	Sent	1008	1	41	18.91	Clouds
Single	Male	Saudi	06/01/2019 0:00	01/01/1900 20:20	06/01/2019 0:00	20	Sent	24	0	41	16.87	Clear
Single	Male	Saudi	06/01/2019 0:00	01/01/1900 19:00	06/01/2019 0:00	20	Sent	24	1	41	18.91	Clouds
Single	Male	Saudi	06/01/2019 0:00	01/01/1900 19:00	18/12/2018 0:00	20	Sent	24	0	32	18.91	Clouds
Single	Male	Saudi	06/01/2019 0:00	01/01/1900 18:00	05/01/2019 0:00	60	Sent	28	1	24	19.87	Clouds
Single	Male	Saudi	06/01/2019 0:00	01/01/1900 20:00	06/01/2019 0:00	30	Not Sent	28	1	62	16.87	Clear
Single	Male	Saudi	06/01/2019 0:00	01/01/1900 19:00	05/01/2019 0:00	30	Not Sent	33	1	62	18.91	Clouds
Single	Male		06/01/2019 0:00	01/01/1900 21:00	02/01/2019 0:00	45	Sent	19	0	27	15.87	Clear
Single	Male	Saudi	06/01/2019 0:00	01/01/1900 17:30	23/12/2018 0:00	30	Sent	33	0	46	21.34	Clouds
Single	Male		06/01/2019 0:00	01/01/1900 18:00	03/01/2019 0:00	30	Not Sent	3	0	65	19.87	Clouds
Single	Male		06/01/2019 0:00	01/01/1900 17:00	30/12/2018 0:00	20	Sent	18	1	24	21.34	Clouds
Single	Male		06/01/2019 0:00	01/01/1900 19:20	02/01/2019 0:00	20	Sent	18	1	31	18.91	Clouds
Single	Male	AUSTRALIAN	06/01/2019 0:00	01/01/1900 18:30	31/12/2018 0:00	30	Sent	1023	1	9	19.87	Clouds
Single	Male	Saudi	06/01/2019 0:00	01/01/1900 15:30	06/01/2019 0:00	15	Sent	11	1	15	20.28	Clouds
Single	Male		06/01/2019 0:00	01/01/1900 16:00	27/12/2018 0:00	20	Sent	24	1	50	21.44	Clouds
Single	Male		06/01/2019 0:00	01/01/1900 16:00	05/01/2019 0:00	20	Sent	24	1	24	21.44	Clouds
Single	Male	Saudi	06/01/2019 0:00	01/01/1900 16:30	03/01/2019 0:00	10	Not Sent	1023	1	4	21.44	Clouds
Single	Male	Saudi	06/01/2019 0:00	01/01/1900 16:40	03/01/2019 0:00	60	Not Sent	1023	1	7	21.44	Clouds
Single	Male		06/01/2019 0:00	01/01/1900 17:20	03/01/2019 0:00	40	Sent	10	1	37	21.34	Clouds
Single	Female	Saudi	06/01/2019 0:00	01/01/1900 16:30	09/12/2018 0:00	15	Sent	11	1	56	21.44	Clouds
Single	Male		06/01/2019 0:00	01/01/1900 17:30	30/12/2018 0:00	30	Not Sent	3	1	57	21.34	Clouds
Single	Male		06/01/2019 0:00	01/01/1900 17:20	03/01/2019 0:00	20	Sent	18	1	39	21.34	Clouds
Single	Male	Saudi	06/01/2019 0:00	01/01/1900 18:00	25/12/2018 0:00	30	Not Sent	1023	1	10	19.87	Clouds
Single	Male		06/01/2019 0:00	01/01/1900 18:20	03/01/2019 0:00	20	Sent	24	1	25	19.87	Clouds
Single	Male		06/01/2019 0:00	01/01/1900 19:15	02/01/2019 0:00	15	Not Sent	19	1	60	18.91	Clouds
Single	Male	Saudi	06/01/2019 0:00	01/01/1900 19:00	06/01/2019 0:00	30	Not Sent	1023	1	4	18.91	Clouds
Single	Male		06/01/2019 0:00	01/01/1900 18:40	03/01/2019 0:00	60	Not Sent	24	1	33	19.87	Clouds
Single	Male	Saudi	06/01/2019 0:00	01/01/1900 19:20	03/01/2019 0:00	20	Sent	24	1	31	18.91	Clouds
Single	Male		06/01/2019 0:00	01/01/1900 19:40	03/01/2019 0:00	60	Not Sent	24	1	30	18.91	Clouds
Single	Male	Saudi	06/01/2019 0:00	01/01/1900 20:30	16/12/2018 0:00	30	Sent	28	1	40	16.87	Clear
Single	Male		06/01/2019 0:00	01/01/1900 19:30	06/01/2019 0:00	30	Not Sent	28	1	33	18.91	Clouds
Single	Male		06/01/2019 0:00	01/01/1900 21:00	26/12/2018 0:00	60	Not Sent	28	1	29	15.87	Clear
Single	Male	Saudi	06/01/2019 0:00	01/01/1900 21:30	23/12/2018 0:00	30	Sent	98	1	32	15.87	Clear
Single	Male	Saudi	06/01/2019 0:00	01/01/1900 19:00	05/01/2019 0:00	30	Sent	98	1	31	18.91	Clouds
Single	Female	Saudi	06/01/2019 0:00	01/01/1900 16:00	03/01/2019 0:00	40	Sent	10	1	61	21.44	Clouds
Single	Female	Saudi	06/01/2019 0:00	01/01/1900 14:40	18/12/2018 0:00	40	Sent	97	0	51	22.74	Clouds
Single	Male	Saudi	07/01/2019 0:00	01/01/1900 15:30	06/01/2019 0:00	30	Sent	70	1	40	23.57	Clouds
Single	Male	Saudi	07/01/2019 0:00	01/01/1900 17:00	18/12/2018 0:00	15	Not Sent	42	1	13	14.99	Dust
Single	Male	Saudi	07/01/2019 0:00	01/01/1900 16:30	31/12/2018 0:00	30	Sent	70	1	29	20.79	Dust
Single	Male	Saudi	07/01/2019 0:00	01/01/1900 17:30	03/12/2018 0:00	60	Not Sent	70	0	22	14.99	Dust
Single	Male	Saudi	07/01/2019 0:00	01/01/1900 18:30	06/01/2019 0:00	15	Sent	42	1	23	14.01	Dust
Single	Male	Saudi	07/01/2019 0:00	01/01/1900 21:30	06/01/2019 0:00	30	Sent	71	0	42	12.17	Dust
Single	Male	Saudi	07/01/2019 0:00	01/01/1900 19:30	03/12/2018 0:00	30	Sent	70	1	18	14.45	Dust
Single	Male	Saudi	07/01/2019 0:00	01/01/1900 12:00	06/01/2019 0:00	15	Sent	4	0	29	21.85	Clouds
Single	Male	Saudi	07/01/2019 0:00	01/01/1900 14:30	19/12/2018 0:00	15	Sent	42	1	16	22.52	Clouds
Single	Male		07/01/2019 0:00	01/01/1900 13:20	12/12/2018 0:00	40	Sent	32	0	19	23.24	Clouds
[truncated: 194,019 more rows]
