# Supplementary material for: Predicting no-shows for dental appointments
Source: PeerJ Comput Sci. 2022 Nov 9;8:e1147. doi: 10.7717/peerj-cs.1147 (PMC9680883; doi:10.7717/peerj-cs.1147)
Supplement: Supplemental Information 2 [file peerj-cs-08-1147-s002.ipynb]

# %% [markdown]
#### import pandas as pd
import numpy as np
import pandas_profiling
from ummalqura.hijri_date import HijriDate
from dateutil.relativedelta import relativedelta
from datetime import date, datetime
from imblearn.under_sampling import RandomUnderSampler
from xgboost import XGBClassifier
from pprint import pprint
import numpy as np
from imblearn.under_sampling import RandomUnderSampler
from sklearn.metrics import f1_score
from sklearn.metrics import make_scorer
from sklearn.metrics import confusion_matrix
from sklearn.metrics import precision_recall_curve
import matplotlib
from sklearn.metrics import accuracy_score
from sklearn.metrics import f1_score
import matplotlib.pyplot as plt
import researchpy as rp
from scipy import stats
from sklearn.metrics import matthews_corrcoef, roc_curve, roc_auc_score
from sklearn.model_selection import train_test_split, cross_val_score, RandomizedSearchCV
from sklearn.tree import DecisionTreeClassifier
from sklearn.ensemble import RandomForestClassifier, GradientBoostingClassifier
from sklearn.linear_model import LogisticRegression
from sklearn.model_selection import GridSearchCV
from sklearn.ensemble import RandomForestRegressor

from sklearn.metrics import r2_score
from rfpimp import *
MIN_APT_DATE = '2019-01-01'
date_format1 = '%d/%m/%Y'
date_format2 = '%d/%m/%y'
time_format = '%I:%M %p'
INPUT_DIR = 'data/'
RES_DIR= 'results/'
STORED_DATE_FORMAT = '%Y-%m-%d'
STORED_TIME_FORMAT = '%H:%M:%S'
dateCol = 'Appointment Date'
timeCol='Appointment Time'
fileCol = 'Patient File ID'
attendCol = 'Attend'
doctorCol='Doctor ID'
bdCol='Date of birth'
bookCol='Booking Date and Time'
posLabel="NoShow"
labels=["NoShow","Show"]
time_format = '%I:%M %p' 
CSV_DT_FORMAT='%Y-%m-%d %H:%M:%S'
FIGS_DIR = 'figs/'
desired_width = 20000
pd.set_option('display.width', desired_width)
pd.set_option('display.max_rows', 100)
pd.set_option('display.max_columns', 50)
pd.options.display.float_format = '{:,.2f}'.format

def f(s):
    numeric_filter = filter(str.isdigit, s)
    numeric_string = "".join(numeric_filter)
    return numeric_string


def train(X_train,y_train, selection):
    #print("Start Training...")
    f1_scorer = make_scorer(f1_score, pos_label=posLabel)
    score="f1"
##XGB
    xgb_search_grid= {
                   'eta': [0.1],
                   'n_estimators': [128],
                   'min_child_weight':[6],
                   'gamma':[0.3],
                   'colsample_bytree':[0.8],
                   'scale_pos_weight':[1],
                   'max_depth': [10],
                   'subsample': [0.8]}
    xgbc=XGBClassifier()
    
##GB
    gb_search_grid = {'loss':['deviance'],
                   'learning_rate': [1],
                   'n_estimators': [500],
                   'max_depth':  [2],
                   'min_samples_split': [2],
                   'min_samples_leaf': [1],
                   'max_features': ['auto'],
                   'subsample': [0.9]}
    gbc = GradientBoostingClassifier()

##LG
    lg_search_grid={'penalty': ['l2'],'C':[0.001], 'max_iter':[500]}
    lgc=LogisticRegression()
##RF

    rf_search_grid = {'n_estimators': [100],
                   'max_features': ['auto'],
                   'max_depth': [10],
                   'min_samples_split': [70],
                   'min_samples_leaf': [70],
                   'bootstrap': [True]}

    rfc = RandomForestClassifier()
#######SELECTION##########
    if selection.lower()=='l':
        print("Logistic Regression is selected")
        selected_grid=lg_search_grid
        selected_model=lgc
    elif selection.lower()=='g':
        print("Gradient Boosting is selected")
        selected_grid=gb_search_grid
        selected_model=gbc
    elif selection.lower()=='r':
        print("Random Forest is selected")
        selected_grid=rf_search_grid
        selected_model=rfc
    else:
        exit(0)
    
#######SELECTION##########
  
    grid_search = GridSearchCV(estimator=selected_model, param_grid=selected_grid, cv=2, verbose=2,
                               n_jobs=-3, scoring=f1_scorer)

    grid_search.fit(X_train, y_train)
    
  
    
    return grid_search
    
def testResults(grid_search,X_test,y_test, file):
    #print("Classes:")
    #print(grid_search.classes_)
    #pprint(grid_search.best_params_)
    #print(grid_search.best_score_)
    best_grid = grid_search.best_estimator_

    
    #MM
    prob = best_grid.predict_proba(X_test)
    y_predicted_positive = list(zip(*prob))[0] #NoSow
    y_predicted_negative = list(zip(*prob))[1] # Show


    precision, recall, thresholds = precision_recall_curve(y_test, y_predicted_positive, pos_label=posLabel)


    f1_scores = 2*recall*precision/(0.00001+(recall+precision))
    #print('Best threshold: ', thresholds[np.argmax(f1_scores)])
    f1=np.max(f1_scores)
    auc=roc_auc_score(y_test,y_predicted_negative, labels=labels)
    thresholds = np.append(thresholds, 1)
    
    
    print ("Results for:"+file)
    
    print("AUC=",auc)
    print("F1=",f1)
    
    df=pd.DataFrame(
    {'precision': precision,
     'recall': recall,
     'thresholds': thresholds
    })
    
    df.to_csv(RES_DIR + file+'.csv', index=None, header=True, encoding='utf-8-sig')
    
    return f1,auc,precision,recall,thresholds
    
  

    
    
    

def processDuration(independents, dependent):
    print("Count before=",len(dependent) )
    print("Start processing duration...")
    count=0
    for i in independents.index:
        count = count + 1
        if count % 1000 == 0:
            print(str(count) + " record processed...")
        dur = independents['appointment Duration'][i]
        if dur < 60:
            independents.drop(index=i, axis=0, inplace=True)
            dependent.drop(index=i, axis=0, inplace=True)
    
    print("Count After=",len(dependent) )
    if len(dependent) != independents.shape[0]:
        print("Error: Dependent and Independent not matching")
    return independents, dependent


def train_test(df):
    # Get the Dependent and Independent Features.
    X = df.drop(['Attend'], axis=1)
    y = df['Attend']

    # Split into 90% train and 10% test
    return train_test_split(X, y, test_size=0.1, shuffle=False)

def handleSameDayAppts(df):
    
    df = df.sort_values(by=[dateCol,fileCol,doctorCol], ascending =True)
    count=0
    filePrev=""
    aptDatePrev=0
    docPrev=""
    fixed=0
    prevIndex=-1
    for i in df.index:
        count = count + 1
        if count % 10000 == 0:
            print(str(count) + " record processed...")
        
        file1 = df[fileCol][i]
        aptDate = df[dateCol][i]
        doc = df[doctorCol][i]

        
        if filePrev== file1 and aptDatePrev==aptDate:
            fixed=fixed+1
            # sanity check
            if df['MultiAppointments'][i] !=True:
                print("Multi="+str(df['MultiAppointments'][i])+" Error: expecting multiple appointments for file "+str(file1) + " on "+str(aptDate))
            df.at[i, 'NoShow10'] = df.at[prevIndex, 'NoShow10']
            df.at[i, 'NoShow10Count'] = df.at[prevIndex, 'NoShow10Count']
            df.at[i, 'NoShowAll'] = df.at[prevIndex, 'NoShowAll']
            df.at[i, 'NoShowAllCount'] = df.at[prevIndex, 'NoShowAllCount']
            
            
            
            df.at[i, 'AttendCat3'] = df.at[prevIndex, 'AttendCat3']
            df.at[i, 'AttendCat5'] = df.at[prevIndex, 'AttendCat5']
            df.at[i, 'AttendCat7'] = df.at[prevIndex, 'AttendCat7']
            df.at[i, 'AttendCat10'] = df.at[prevIndex, 'AttendCat10']
            
            
            df.at[i, 'DaysSinceLastApt'] = df.at[prevIndex, 'DaysSinceLastApt']
            df.at[i, 'NumOfPrevVisits'] = df.at[prevIndex, 'NumOfPrevVisits']
            if doc==docPrev:
                df.at[i, 'NumOfPrevVisitsWithThisDoctor'] = df.at[prevIndex, 'NumOfPrevVisitsWithThisDoctor']
 

            
            
    
            
        
        
        doctorPrev=doc
        filePrev = file1
        aptDatePrev = aptDate
        prevIndex=i
        
    print("Fixed="+str(fixed))
    return df

def crosstab(df,featuresToPlot):
    for i in aptDataFrame.columns:
        print(i)
        table, results = rp.crosstab(aptDataFrame[i], aptDataFrame['Attend'], prop='col',
                                     test='chi-square',
                                     correction=False)
        print(results)
        
def generateReport(df, path):
    prof=pandas_profiling.ProfileReport(df)
    print("Save to file..")
    prof.to_file(output_file=path)
    print("Save to file complete")
    rejected_features = list(prof.get_rejected_variables())
    print(rejected_features)
    
def readDatatypes(df):
    if attendCol in df.columns:
        df[attendCol] = df[attendCol].apply(str) 
    if timeCol in df.columns:
        df[timeCol] = pd.to_datetime(df[timeCol], format=CSV_DT_FORMAT)
    if bdCol in df.columns:
        df[bdCol] = pd.to_datetime(df[bdCol], format=CSV_DT_FORMAT)
    if bookCol in df.columns:
        df[bookCol] = pd.to_datetime(df[bookCol], format=CSV_DT_FORMAT)
    if dateCol in df.columns:
        df[dateCol] = pd.to_datetime(df[dateCol], format=CSV_DT_FORMAT)
    if doctorCol in df.columns:
        df[doctorCol] = df[doctorCol].apply(str)        
        
    if 'AttendCat3' in df.columns:
        df['AttendCat3'] = df['AttendCat3'].apply(str)
    if 'AttendCat5' in df.columns:
        df['AttendCat5'] = df['AttendCat5'].apply(str)
    if 'AttendCat7' in df.columns:
        df['AttendCat7'] = df['AttendCat7'].apply(str)
    if 'AttendCat10' in df.columns:
        df['AttendCat10'] = df['AttendCat10'].apply(str)
        

        
    if 'MultiAppointments' in df.columns:
        df['MultiAppointments'] = df['MultiAppointments'].apply(bool)
    if 'Hour' in df.columns:
        df['Hour'] = df['Hour'].apply(str)

    

        
    return df

def fixDatatypes(df):
    
    df[timeCol] = pd.to_datetime(df[timeCol], format=time_format)
    df[bdCol] = pd.to_datetime(df[bdCol], format=STORED_DATE_FORMAT)
    df[bookCol] = pd.to_datetime(df[bookCol], format=STORED_DATE_FORMAT)
    df[dateCol] = pd.to_datetime(df[dateCol], format=STORED_DATE_FORMAT)
    df[doctorCol] = df[doctorCol].apply(str)
    return df

def convertDateTimeCols(df,dateCols, timeCols,dateformat,timeformat):
    for i in dateCols:
        df[i] = pd.to_datetime(df[i], format=dateformat)

    for i in timeCols:
        df[i] = pd.to_datetime(df[i], format=timeformat)
    return df

def timeWithinWork(time, ramadan):
    workStart=datetime.strptime("1900-01-01 09:00:00", time_format) #9
    workEnd = datetime.strptime("12:00 AM", time_format) #0
    if ramadan == True:
     workStart=datetime.strptime("12:00 PM", time_format) #12
     workEnd = datetime.strptime("3:00 AM", time_format) #3

    if time >workEnd and time < workStart:
           # print("Ramadan="+str(ramadan)+" t="+str(time)+" is out of range")
            return False
    return True


def readWeatherData(weatherDataFrame, aptDate, aptTime, colName):

    weatherData = weatherDataFrame[(weatherDataFrame['Date'] == aptDate)]
    dateFound= True
    if weatherData.shape[0] != 1:
        dateFound= False
    weatherData = weatherData[(weatherData['Hour'] == aptTime.time().hour)]
    if weatherData.shape[0] > 1:
        print(str(aptDate) + ":" + str(aptTime))
        print("Error:" + str(weatherData.shape[0]))
        print(weatherData)
        return float('nan')
    elif weatherData.shape[0] == 0:
        ## Future or very old
        print(aptDate)
        print(aptTime.hour)
        print('Date Found:'+ str(dateFound))
        exit(0)
        return float('nan')
    else:
        return weatherData.iloc[0][colName]


def isAroundHoliday(date):
    um = HijriDate(date.year, date.month, date.day, gr=True)
    if um.month == 9:
        return True
    elif um.month == 10 and um.day <= 10:
        return True
    elif um.month == 12 and um.day <= 20:
        return True
    return False


def isRamadan(date):
    um = HijriDate(date.year, date.month, date.day, gr=True)
    if um.month == 9:
        return True
    
    return False

def readBirthDate(datestr,date_format):
    try:
        datevalue = datetime.strptime(dob, dateformat_dob).date()
    except ValueError:
        arr = dob.split('/')
        year = int(arr[len(arr) - 1])
        datevalue = datetime.strptime('1/1/'+str(year), dateformat_dob).date()
       
    
    #check Hijri
    arr = datevalue.strftime(dateformat_dob).split('/')
    year = int(arr[len(arr) - 1])
    if 1500 > year > 1300:
        yearg=round(year*0.97+622)
        datevalue = datetime.strptime('1/1/'+str(yearg), dateformat_dob).date()
    if datevalue.year>2022:
        print("Error: Input date is "+datestr+ " output is "+str(datevalue))
        exit()
    return datevalue

def fillAttend(df):
    total=0
    countAttend=0

    for i in apptDF.index:
        total = total + 1
        attend="0"
        if apptDF['SHOW OR NOSHOW'][i]=='SHOW':
            attend="1"
            countAttend=countAttend+1
        df.at[i, 'Attend'] = attend
    #print('Total Records='+ str(total))
    #print('Attend Records='+ str(countAttend) + "," + str((countAttend/total)*100))
    return df

def calacNoShowMarkov(df, fileCol, dateCol, attendCol):
    df[attendCol] = df[attendCol].astype(str)
    count = 0
    X_train, X_test, y_train, y_test = train_test(df)
    undersample = RandomUnderSampler(sampling_strategy='majority')
    X_train, y_train = undersample.fit_resample(X_train, y_train)
    X_train[attendCol] = y_train
    df2= X_train
 
    history = dict()
    for i in df2.index:
        count = count + 1
        if count % 10000 == 0:
            print(str(count) + " record processed...")
        seq=df2.at[i, 'AttendCat10']
        seq=seq.strip()
        attend=df2.at[i, attendCol]
        if seq=="'-1'":
            seq="'"+attend+"'"
        else:
            seq=seq[:-1] + attend + "'"
        
        
        if seq in history:
            c1=history[seq]
            history[seq]=c1+1
        else:
            history[seq]=1
        #print("History for:"+ seq+"=",history[seq])
            
    count = 0
    print("Adding Markov probs")
    
    for i in df.index:
        countn=0
        counts=0
        prob=0
        count = count + 1
        if count % 10000 == 0:
            print(str(count) + " record processed...")
        
        seq=df.at[i, 'AttendCat10']
        seq=seq.strip()
        attend=df.at[i, attendCol]
        
    
        if seq!="'-1'":
            seqn=seq[:-1] + "0'"
            seqs=seq[:-1] + "1'"
            counts=0
            countn=0
            if seqn in history:
                #print("Found")
                countn=history[seqn]
            if seqs in history:
                #print("Found")
                counts=history[seqs]
            total= countn + counts

            if total!= 0:
                prob= countn/total


        df.at[i, 'Markov']=prob
    

        
        
        
       

        
        
        
            
        
        
        
    
def calacNoShow(df, fileCol, dateCol, attendCol):
    df[attendCol] = df[attendCol].astype(str)
    noShowCount = dict()
    allCount = dict()
    df = df.sort_values(by=[dateCol,fileCol,doctorCol], ascending =True)
    count = 0
    for i in df.index:
        count = count + 1

        if count % 1000 == 0:
            print(str(count) + " record processed...")
      
            
       
        file1 = df[fileCol][i]
        aptDate = df[dateCol][i]
        noShow = 0
        allCount1 = 0
        noShowCount1 = 0

        if file1 in allCount:
            noShow = noShowCount[file1] / allCount[file1]
            allCount1 = allCount[file1]
            noShowCount1 = noShowCount[file1]
        attend = df[attendCol][i]
        allCount1 = allCount1 + 1
        df.at[i, 'NoShowAllCount'] = noShowCount1
        if attend == "0":
            noShowCount1 = noShowCount1 + 1
        allCount[file1] = allCount1
        noShowCount[file1] = noShowCount1
        df.at[i, 'NoShowAll'] = noShow

        # %% This code calculate NoShow

        rslt_df = df[(df[fileCol] == file1) & (df[dateCol] < aptDate)].tail(10)
        #has multiple appontments same day
        multi=0
        multi_df=df[(df[fileCol] == file1) & (df[dateCol] == aptDate)]
        if multi_df.shape[0]>1:
            multi=1
        numOfRows = rslt_df.shape[0]


        noShow10 = 0
        noShow10Count=0
        if numOfRows > 0:
            rslt_df2 = rslt_df[(rslt_df[attendCol] == '0')]
            noShow10Count= rslt_df2.shape[0]
            noShow10 = noShow10Count / numOfRows

        df.at[i, 'NoShow10'] = noShow10
        df.at[i, 'NoShow10Count'] = noShow10Count

        df.at[i, 'AttendCat3'] = attendCat(rslt_df,3, attendCol)
        df.at[i, 'AttendCat5'] = attendCat(rslt_df,5, attendCol)
        df.at[i, 'AttendCat7'] = attendCat(rslt_df,7, attendCol)
        df.at[i, 'AttendCat10'] = attendCat(rslt_df,10, attendCol)
        df.at[i, 'MultiAppointments'] = multi


    
    df['AttendCat3'] = df['AttendCat3'].apply(str)
    df['AttendCat5'] = df['AttendCat5'].apply(str)
    df['AttendCat7'] = df['AttendCat7'].apply(str)
    df['AttendCat10'] = df['AttendCat10'].apply(str)
    return df

def attendCat(df,num, attendCol):
    rslt_df = df.tail(num)
    attendCat = "'"
    if rslt_df.shape[0] == 0:
        attendCat = "'-1'"
        return attendCat
    for j in rslt_df.index:
        attendCat = str(attendCat + str(rslt_df[attendCol][j]))
    return attendCat+"'"

# %% [code]

apptFile = 'Data3.csv'

apptDF=pd.read_csv(INPUT_DIR+apptFile)

#1- delete unwanted rows
apptDF.drop(apptDF[apptDF['appointment Status']=='Emergency'].index, inplace = True)
apptDF.drop(apptDF[apptDF['appointment Status']=='Walk-In'].index, inplace = True)
apptDF.drop(apptDF[apptDF['appointment Status']=='Moved'].index, inplace = True)
apptDF=apptDF[apptDF['Patient File ID'].notna()]

# %% [code]
dfWithCancelled=fillAttend(apptDF)
total=dfWithCancelled.shape[0]
countAttend=dfWithCancelled[dfWithCancelled['Attend']=='1'].shape[0]
print("Records with Cancelled:")
print('Total Records='+ str(total))
print('Attend Records='+ str(countAttend) + "," + str((countAttend/total)*100))

dfOutCancelled=apptDF.drop(apptDF[apptDF['appointment Status']=='Cancelled'].index, inplace = False)
total=dfOutCancelled.shape[0]
countAttend=dfOutCancelled[dfOutCancelled['Attend']=='1'].shape[0]
print("Records without Cancelled:")
print('Total Records='+ str(total))
print('Attend Records='+ str(countAttend) + "," + str((countAttend/total)*100))


# %% [code]
#Calc noShow history
df=dfWithCancelled

# df=dfOutCancelled
print('Total Records='+ str(df.shape[0]))
print("Fixing date and time columns...")

#Fix date cols Col
count=0
for i in df.index:
    count = count + 1
    if count % 10000 == 0:
        print(str(count) + " record processed...")
    
    if not pd.isnull(df[bdCol][i]):
        dob=str(df[bdCol][i])
        dateformat_dob='%d/%m/%Y'
        datevalue=readBirthDate(dob,dateformat_dob) 
        df.at[i, bdCol] =datevalue
        #df.at[i, 'org_dob'] = dob
        

    aptDate=str(df[dateCol][i])
    dateformat_date='%d/%m/%Y'
    datevalue = datetime.strptime(aptDate, dateformat_date).date()
    df.at[i, dateCol] =datevalue
    
    
        
    bookDate=str(df[bookCol][i])
    dateformat_date='%d/%m/%Y %H:%M'
    datevalue = datetime.strptime(bookDate, dateformat_date).date()
    df.at[i, bookCol] =datevalue
    
    
    if not pd.isnull(df[timeCol][i]):
        timeStr=str(df[timeCol][i])
        tArr=timeStr.split(':')
        hour=int(tArr[0])
        assert hour < 36, "Something is wrong here with time, should be less than 36 to work with AM:" + timeStr
        if  hour>=24:
            if hour<25:
                tArr[0] = str(hour - 12)
            else:
                tArr[0] = str(hour-24)
            timeStr= tArr[0]+timeStr[2:len(timeStr)-2]+"AM"
            df.at[i, timeCol] =timeStr


df=fixDatatypes(df)
print(df.dtypes)
print("Calculating NoShow...")
df= calacNoShow(df, fileCol, dateCol, attendCol)
df.to_csv(INPUT_DIR + 'Data3_NoShow_Hist.csv', index=None, header=True, encoding='utf-8-sig')


# %% [code]
aptDataFrame=pd.read_csv(INPUT_DIR+'Data3_NoShow_Hist.csv')
aptDataFrame=readDatatypes(aptDataFrame)
print(aptDataFrame.dtypes)
aptDataFrame = aptDataFrame.sort_values(by=[dateCol,fileCol,doctorCol], ascending =True)
prevApt = dict()
numberOfVisits = dict()
numberOfVisitsByDoctor = dict()
  # read weather data and optimize by removing all old data
print("Reading Weather Data...")
weatherDataFrame = pd.read_csv(INPUT_DIR + 'WeatherData.csv')
weatherDataFrame['Date'] = pd.to_datetime(weatherDataFrame['Date'], format=date_format1)
weatherDataFrame = weatherDataFrame[(weatherDataFrame['Date'] >= MIN_APT_DATE)]
print('Start Processing Records...')
count = 0
invalidCount = 0
futureCount = 0
notWorkingHoursCount = 0

for i in aptDataFrame.index:
        count = count + 1
        if count % 10000 == 0:
            print(str(count) + " record created...")

        birthDate = aptDataFrame[bdCol][i]
        file = aptDataFrame['Patient File ID'][i]
        aptDate = aptDataFrame['Appointment Date'][i]
        insertDate = aptDataFrame['Booking Date and Time'][i]
        doctor = aptDataFrame[doctorCol][i]
        timeFrom = aptDataFrame['Appointment Time'][i]
        attended = aptDataFrame['Attend'][i]
       


        
       # if aptDate >= FUTURE_DATE:
            #futureCount = futureCount + 1
            #aptDataFrame.drop(index=i, axis=0, inplace=True)
            #continue

        deltaI = aptDate - insertDate
        ddays= deltaI.days
        if deltaI.days < 0:
            print("Invalid days:"+str(aptDate)+" and "+str(insertDate))
            #aptDataFrame.drop(index=i, axis=0, inplace=True)
            ddays=-1
            invalidCount = invalidCount + 1
            continue

        ageAtAptDate=-999
        if not pd.isnull(birthDate):
            ageAtAptDate = relativedelta(aptDate, birthDate).years

        daysSinceLastApt = 0
        if file in prevApt:
            deltaP = aptDate - prevApt[file]
            daysSinceLastApt = deltaP.days
        prevApt[file] = aptDate
        #################################
        prevVisits = 0
        if file not in numberOfVisits:
            numberOfVisits[file] = 0
        prevVisits = numberOfVisits[file]
        numberOfVisits[file] = numberOfVisits[file] + \
                               int(
                                   attended)  # if the patient attended this appointment increase the number of visits by 1
        #################################
        prevVisitsWithThisDoctor = 0
        patientDoc = str(file) + '-' + str(doctor)
        if patientDoc not in numberOfVisitsByDoctor:
            numberOfVisitsByDoctor[patientDoc] = 0
        prevVisitsWithThisDoctor = numberOfVisitsByDoctor[patientDoc]
        numberOfVisitsByDoctor[patientDoc] = numberOfVisitsByDoctor[patientDoc] + int(attended)
        #################################
        ##### Holiday is Ramadhan and 1st 10 days of Shawwal and 1st 20 days of Tholhejjah
        aroundHoliday = isAroundHoliday(aptDate)
        ramadhan = isRamadan(aptDate)
        #################################
        day = aptDate.strftime('%a')
        #################################

        ##### check date with working hours
        #if not timeWithinWork(timeFrom, ramadhan):
            #notWorkingHoursCount = notWorkingHoursCount + 1
            #aptDataFrame.drop(index=i, axis=0, inplace=True)
            #continue
        ####################################
        weather=""
        temperature=-999
        timeh=-999
        if not pd.isnull(timeFrom):
            temperature = readWeatherData(weatherDataFrame, aptDate, timeFrom, "feels")
            weather = readWeatherData(weatherDataFrame, aptDate, timeFrom, "weather_main")
            timeh= timeFrom.time().hour

        aptDataFrame.at[i, 'AgeAtAppointmentDate'] = ageAtAptDate
        aptDataFrame.at[i, 'DaysSinceAptInsertion'] = ddays #difference between the reservation time and booking date
        aptDataFrame.at[i, 'DaysSinceLastApt'] = daysSinceLastApt #days difference between the appointment and last one
        aptDataFrame.at[i, 'AptDay'] = day
        aptDataFrame.at[i, 'isWeekend'] = (day == 'Fri' or day == 'Sat')
        aptDataFrame.at[i, 'Month'] = aptDate.strftime("%B")
        aptDataFrame.at[i, 'NumOfPrevVisits'] = prevVisits
        aptDataFrame.at[i, 'NumOfPrevVisitsWithThisDoctor'] = prevVisitsWithThisDoctor
        aptDataFrame.at[i, 'IsAroundHoliday'] = aroundHoliday
        aptDataFrame.at[i, 'isRamadan'] = ramadhan
        aptDataFrame.at[i, 'Temperature'] = temperature
        aptDataFrame.at[i, 'Weather'] = weather
        aptDataFrame.at[i, 'Hour'] =timeh

print("Number of Invalid times=" + repr(invalidCount))
print("Number of Future Apts=" + repr(futureCount))
print("Number of Not Working Hours times=" + str(notWorkingHoursCount))

aptDataFrame.to_csv(INPUT_DIR + 'Data3_Cleaned.csv', index=None, header=True, encoding='utf-8-sig')


# %% [code]
## Yaz Correction
aptDataFrame=pd.read_csv(INPUT_DIR+'Data3_Cleaned.csv')
aptDataFrame=readDatatypes(aptDataFrame)
prevDate=""
allAbs=True
count=0
for i in aptDataFrame.index:
        count = count + 1
        if count % 10000 == 0:
            print(str(count) + " record created...")
        aptDate = aptDataFrame['Appointment Date'][i]
        attended = aptDataFrame['Attend'][i]
        if aptDate!=prevDate:
            if allAbs==True:
                print(prevDate)
            allAbs=True
        
        if attended=="0"and allAbs:
            allAbs=True
        else:
            allAbs=False
        
        prevDate=aptDate
                
                
#2019-06-04 00:00:00
#2019-06-05 00:00:00
#2019-06-06 00:00:00
#2019-06-08 00:00:00


#2019-08-10 00:00:00
#2019-08-11 00:00:00
#2019-08-12 00:00:00
#2019-08-13 00:00:00

#2019-11-15 00:00:00
        
        


# %% [code]
##Recompute Noshows
aptDataFrame=pd.read_csv(INPUT_DIR+'Data3_Cleaned.csv')
aptDataFrame=readDatatypes(aptDataFrame)
aptDataFrame= calacNoShow(aptDataFrame, fileCol, dateCol, attendCol)
aptDataFrame=handleSameDayAppts(aptDataFrame)
aptDataFrame.to_csv(INPUT_DIR + 'Data3_Corrected.csv', index=None, header=True, encoding='utf-8-sig')


# %% [code]
aptDataFrame=pd.read_csv(INPUT_DIR+'Data3_Corrected.csv')
aptDataFrame=readDatatypes(aptDataFrame)
print(aptDataFrame.dtypes)
total=aptDataFrame.shape[0]
#drop missing DOB
aptDataFrame=aptDataFrame[aptDataFrame[bdCol].notna()]
aptDataFrame=aptDataFrame[aptDataFrame['DaysSinceAptInsertion'].notna()]
#drop negative ages
aptDataFrame=aptDataFrame.drop(aptDataFrame[aptDataFrame['AgeAtAppointmentDate']<0].index, inplace = False)

# drop missing apt time
aptDataFrame=aptDataFrame[aptDataFrame[timeCol].notna()]


# drop 0 or below duration
aptDataFrame=aptDataFrame.drop(aptDataFrame[aptDataFrame['appointment Duration']<=0].index, inplace = False)
aptDataFrame=aptDataFrame[aptDataFrame['appointment Duration'].notna()]
aptDataFrame.drop('NumOfPrevVisitsWithThisDoctor', axis=1, inplace=True)
aptDataFrame.drop('NumOfPrevVisits', axis=1, inplace=True)
after_del=aptDataFrame.shape[0]
print("Deleted:"+str(total-after_del))


aptDataFrame.to_csv(INPUT_DIR + 'Data3_Corrected2.csv', index=None, header=True, encoding='utf-8-sig')


# %% [code]


# %% [code]
## ANALYSIS

df=pd.read_csv(INPUT_DIR+'Data3_Cleaned2.csv')
df=readDatatypes(df)
path=FIGS_DIR+'output5.html'
generateReport(df,path)

print("End...")


# %% [code]
## CAT EXPS
print("Start...")
list1=['Markov','NoShowAllCount','NoShowAll','NoShow10','NoShow10Count','AttendCat3','AttendCat5','AttendCat7','AttendCat10']
#list1=[]
for i in range(len(list1)+1):
    copy = list1.copy()
    if i== len(list1):
        #print("Delete All")
        tag="DelAll"
    else:
        notDel=copy.pop(i)
        #print("Not Deleted:"+notDel)
        tag="NotDel"+notDel

    
    
    file1='Data3_Corrected2_Markov.csv'
    #print("Start...")
    df=pd.read_csv(INPUT_DIR+file1)
    df=readDatatypes(df)
    df[attendCol] = df[attendCol].apply(lambda x: "Show" if x == "1" else "NoShow")
    #df.to_csv(INPUT_DIR + 'xxx.csv', index=None, header=True, encoding='utf-8-sig')
    df.drop([fileCol,'Spciality','Date of birth','Nationality','Appointment Date','Appointment Time','Booking Date and Time'], axis = 1, inplace=True)

    #df.drop(['Spciality','NoShowAllCount','NoShowAll','NoShow10','NoShow10Count','AttendCat3','AttendCat5','AttendCat7','AttendCat10'], axis = 1, inplace=True)

    df.drop(copy, axis = 1, inplace=True)


    if 'SHOW OR NOSHOW' in df.columns:
        df.drop('SHOW OR NOSHOW', axis=1, inplace=True)
    if 'appointment Status' in df.columns:
        df.drop('appointment Status', axis=1, inplace=True)
    if 'New Patient Or Not' in df.columns:
        df.drop('New Patient Or Not', axis=1, inplace=True)
    #print(df.dtypes)
    non_dummy_cols = ['Spciality', fileCol,attendCol,'DaysSinceAptInsertion', 'AgeAtAppointmentDate', 'DaysSinceLastApt', 'NumOfPrevVisitsWithThisDoctor', 'NumOfPrevVisits', 'NoShowAll', 'NoShow10', 'appointment Duration', 'Temperature', 'NoShowAllCount', 'NoShow10Count'] 
    dummy_cols = list(set(df.columns) - set(non_dummy_cols))
    df = pd.get_dummies(df, columns=dummy_cols)
    #print("Done")


    # Split to train test.. 90% <-> 10% (not shuffled)

        #df=df.drop(df[df['appointment Duration']<60].index, inplace = False)
       # df.drop('Spciality', axis=1, inplace=True)

    X_train, X_test, y_train, y_test = train_test(df)
    undersample = RandomUnderSampler(sampling_strategy='majority')
    X_train, y_train = undersample.fit_resample(X_train, y_train)
    
   

    
    
    

    model='l'
    name=model+"_"+"CAT"+"_"+tag
    file='Train_'+name
    total=len(y_train)+len(y_test)
    grid_search=train(X_train,y_train, model)
    print("#####Training#####%="+str(len(y_train)/total))
    show_train=y_train[y_train=="Show"]
    noshow_train=y_train[y_train=="NoShow"]
    print("Show%="+str(len(show_train)/len(y_train)))
    print("NoShow%="+str(len(noshow_train)/len(y_train)))
    
    
    
    testResults(grid_search,X_train,y_train, file)
    

    print("#####Testing#####%="+str(len(y_test)/total))
    show_test=y_test[y_test=="Show"]
    noshow_test=y_test[y_test=="NoShow"]
    print("Show%="+str(len(show_test)/len(y_test)))
    print("NoShow%="+str(len(noshow_test)/len(y_test)))
  
    
    file='Test_'+name
    
    testResults(grid_search,X_test,y_test, file)

print("Done ALL")


# %% [code]

##DUR EXPS
print("Starting...")
durl=[15,30,40,45,50,60]
file1='Data3_Corrected2.csv'
list1=['NoShowAllCount','NoShowAll','NoShow10','NoShow10Count','AttendCat3','AttendCat5','AttendCat7']

#print("Start...")
df=pd.read_csv(INPUT_DIR+file1)
df=readDatatypes(df)
df[attendCol] = df[attendCol].apply(lambda x: "Show" if x == "1" else "NoShow")
#df.to_csv(INPUT_DIR + 'xxx.csv', index=None, header=True, encoding='utf-8-sig')
df.drop([fileCol,'Spciality','Date of birth','Nationality','Appointment Date','Appointment Time','Booking Date and Time'], axis = 1, inplace=True)


df.drop(list1, axis = 1, inplace=True)


if 'SHOW OR NOSHOW' in df.columns:
    df.drop('SHOW OR NOSHOW', axis=1, inplace=True)
if 'appointment Status' in df.columns:
    df.drop('appointment Status', axis=1, inplace=True)
if 'New Patient Or Not' in df.columns:
    df.drop('New Patient Or Not', axis=1, inplace=True)

non_dummy_cols = ['Spciality', fileCol,attendCol,'DaysSinceAptInsertion', 'AgeAtAppointmentDate', 'DaysSinceLastApt', 'NumOfPrevVisitsWithThisDoctor', 'NumOfPrevVisits', 'NoShowAll', 'NoShow10', 'appointment Duration', 'Temperature', 'NoShowAllCount', 'NoShow10Count'] 
dummy_cols = list(set(df.columns) - set(non_dummy_cols))
df = pd.get_dummies(df, columns=dummy_cols)


X_train, X_test, y_train, y_test = train_test(df)
undersample = RandomUnderSampler(sampling_strategy='majority')
X_train, y_train = undersample.fit_resample(X_train, y_train)


model='r'
tag1=''
name=model+"_"+"DUR"+"_"+tag1
file='Train_'+name
total=len(y_train)+len(y_test)
grid_search=train(X_train,y_train, model)
print("#####Training#####%="+str(len(y_train)/total))
show_train=y_train[y_train=="Show"]
noshow_train=y_train[y_train=="NoShow"]
print("Show%="+str(len(show_train)/len(y_train)))
print("NoShow%="+str(len(noshow_train)/len(y_train)))


testResults(grid_search,X_train,y_train, file)

for d in durl:
    X_train, X_test, y_train, y_test = train_test(df)
    count=0
    for i in X_test.index:
        if (X_test['appointment Duration'][i] <= d):
            X_test.drop(index=i, axis=0, inplace=True)
            y_test=y_test.drop(i)
        count=count+1
        
    print("#####Testing#####%="+str(len(y_test)/total))
    show_test=y_test[y_test=="Show"]
    noshow_test=y_test[y_test=="NoShow"]
    print("Show%="+str(len(show_test)/len(y_test)))
    print("NoShow%="+str(len(noshow_test)/len(y_test)))


    file='Test_'+name+"_"+ str(d)
    

    testResults(grid_search,X_test,y_test, file)

print("Done ALL")

# %% [code]
## Test Features
print("Start...")

file1='Data3_Corrected2.csv'
#list1=['SMS','Doctor ID','MultiAppointments','AgeAtAppointmentDate','DaysSinceAptInsertion','DaysSinceLastApt','AptDay','isWeekend','Month','IsAroundHoliday','isRamadan','Temperature','Weather','Hour']

list1=['isWeekend','Month','IsAroundHoliday','isRamadan','Temperature','Weather','Hour']
for i in range(len(list1)+1):
    df=pd.read_csv(INPUT_DIR+file1)
    df=readDatatypes(df)
    if i== len(list1):
        #print("Delete All")
        tag="keepAll"
    else:
        dele=list1[i]
        tag="Del"+dele
        df.drop(dele, axis = 1, inplace=True)

    
    

    df[attendCol] = df[attendCol].apply(lambda x: "Show" if x == "1" else "NoShow")
    #df.to_csv(INPUT_DIR + 'xxx.csv', index=None, header=True, encoding='utf-8-sig')
    df.drop([fileCol,'Spciality','Date of birth','Nationality','Appointment Date','Appointment Time','Booking Date and Time'], axis = 1, inplace=True)


    


    if 'SHOW OR NOSHOW' in df.columns:
        df.drop('SHOW OR NOSHOW', axis=1, inplace=True)
    if 'appointment Status' in df.columns:
        df.drop('appointment Status', axis=1, inplace=True)
    if 'New Patient Or Not' in df.columns:
        df.drop('New Patient Or Not', axis=1, inplace=True)
    #print(df.dtypes)
    non_dummy_cols = ['Spciality', fileCol,attendCol,'DaysSinceAptInsertion', 'AgeAtAppointmentDate', 'DaysSinceLastApt', 'NumOfPrevVisitsWithThisDoctor', 'NumOfPrevVisits', 'NoShowAll', 'NoShow10', 'appointment Duration', 'Temperature', 'NoShowAllCount', 'NoShow10Count'] 
    dummy_cols = list(set(df.columns) - set(non_dummy_cols))
    df = pd.get_dummies(df, columns=dummy_cols)
  

    X_train, X_test, y_train, y_test = train_test(df)
    undersample = RandomUnderSampler(sampling_strategy='majority')
    X_train, y_train = undersample.fit_resample(X_train, y_train)
    
   

    
    
    

    model='l'
    name=model+"_"+"Features"+"_"+tag
    file='Train_'+name
    total=len(y_train)+len(y_test)
    grid_search=train(X_train,y_train, model)
    print("#####Training#####%="+str(len(y_train)/total))
    show_train=y_train[y_train=="Show"]
    noshow_train=y_train[y_train=="NoShow"]
    print("Show%="+str(len(show_train)/len(y_train)))
    print("NoShow%="+str(len(noshow_train)/len(y_train)))
    
    
    
    testResults(grid_search,X_train,y_train, file)
    

    print("#####Testing#####%="+str(len(y_test)/total))
    show_test=y_test[y_test=="Show"]
    noshow_test=y_test[y_test=="NoShow"]
    print("Show%="+str(len(show_test)/len(y_test)))
    print("NoShow%="+str(len(noshow_test)/len(y_test)))
  
    
    file='Test_'+name
    
    testResults(grid_search,X_test,y_test, file)

print("Done ALL")

# %% [code]
#df['clinic']=df['Spciality'].apply(f)
#df['clinic'] = df['clinic'].replace('', np.nan)
#df=df[df['clinic'].notna()]

#print(df.shape[0])

# %% [code]

#for i in set(df.clinic.values):
    #print('Processing: '+ str(i))
    #df2 = df[df['clinic']==i]
    #X_train, X_test, y_train, y_test = train_test(df2)
    #undersample = RandomUnderSampler(sampling_strategy='majority')
    #X_test, y_test = undersample.fit_resample(X_test, y_test)
    #if len(y_test.unique())>1:
        #testResults(grid_search,X_test,y_test)
    #else:
        #print("One Class:",y_test.head(1))
#print("DONE!")
    

# %% [code]
#df['clinic'].unique()

# %% [code]

##DUR EXPS
print("Starting...")
durl=[15,30,40,45,50,60]
file1='Data3_Corrected2.csv'
list1=['NoShowAllCount','NoShowAll','NoShow10','NoShow10Count','AttendCat3','AttendCat5','AttendCat7']

#print("Start...")
df=pd.read_csv(INPUT_DIR+file1)
df=readDatatypes(df)
df[attendCol] = df[attendCol].apply(lambda x: "Show" if x == "1" else "NoShow")


for d in durl:
    print(d)
    df2 = df[df['appointment Duration'] >= d]
    df3=df2[df2[attendCol]=="NoShow"]
    print(str(df3.shape[0]/df2.shape[0]))
    


# %% [code]
###Markov
print("Start...")
file1='Data3_Corrected2.csv'
list1=['NoShowAllCount','NoShowAll','NoShow10','NoShow10Count','AttendCat3','AttendCat5','AttendCat7']

#print("Start...")
df=pd.read_csv(INPUT_DIR+file1)
df=readDatatypes(df)
calacNoShowMarkov(df, fileCol, dateCol, attendCol)
df.to_csv(INPUT_DIR + 'Data3_Corrected2_Markov.csv', index=None, header=True, encoding='utf-8-sig')


# %% [code]
#### Figs


print("Start...")
list1=['NoShowAllCount','NoShowAll','NoShow10','NoShow10Count','AttendCat3','AttendCat5','AttendCat7']


file1='Data3_Corrected2.csv'
df=pd.read_csv(INPUT_DIR+file1)
df=readDatatypes(df)
df[attendCol] = df[attendCol].apply(lambda x: "Show" if x == "1" else "NoShow")
df.drop([fileCol,'Spciality','Date of birth','Nationality','Appointment Date','Appointment Time','Booking Date and Time'], axis = 1, inplace=True)
df.drop(list1, axis = 1, inplace=True)


if 'SHOW OR NOSHOW' in df.columns:
    df.drop('SHOW OR NOSHOW', axis=1, inplace=True)
if 'appointment Status' in df.columns:
    df.drop('appointment Status', axis=1, inplace=True)
if 'New Patient Or Not' in df.columns:
    df.drop('New Patient Or Not', axis=1, inplace=True)
non_dummy_cols = ['Spciality', fileCol,attendCol,'DaysSinceAptInsertion', 'AgeAtAppointmentDate', 'DaysSinceLastApt', 'NumOfPrevVisitsWithThisDoctor', 'NumOfPrevVisits', 'NoShowAll', 'NoShow10', 'appointment Duration', 'Temperature', 'NoShowAllCount', 'NoShow10Count'] 
dummy_cols = list(set(df.columns) - set(non_dummy_cols))
df = pd.get_dummies(df, columns=dummy_cols)

X_train, X_test, y_train, y_test = train_test(df)
undersample = RandomUnderSampler(sampling_strategy='majority')
X_train, y_train = undersample.fit_resample(X_train, y_train)


models=['Logistic Regression','Random Forests','Gradient Boosting']
result_table = pd.DataFrame(columns=['classifiers', 'fpr','tpr','auc'])
for model in models:
    print("Doing "+ model)
    m=train(X_train,y_train, model[0]).best_estimator_
    yproba = m.predict_proba(X_test)[:1]
    fpr, tpr, _ = roc_curve(y_test,  yproba, pos_label=posLabel)
    auc = roc_auc_score(y_test, yproba,  labels=labels)
    result_table = result_table.append({'classifiers':model,
                                        'fpr':fpr, 
                                        'tpr':tpr, 
                                        'auc':auc}, ignore_index=True)


    
    
result_table.set_index('classifiers', inplace=True)

fig = plt.figure(figsize=(8,6))

for i in result_table.index:
    plt.plot(result_table.loc[i]['fpr'], 
             result_table.loc[i]['tpr'], 
             label="{}, AUC={:.3f}".format(i, result_table.loc[i]['auc']))
    
plt.plot([0,1], [0,1], color='orange', linestyle='--')

plt.xticks(np.arange(0.0, 1.1, step=0.1))
plt.xlabel("Flase Positive Rate", fontsize=15)

plt.yticks(np.arange(0.0, 1.1, step=0.1))
plt.ylabel("True Positive Rate", fontsize=15)

plt.title('ROC Curve Analysis', fontweight='bold', fontsize=15)
plt.legend(prop={'size':13}, loc='lower right')

plt.show()


    
    
    

print("Done ALL")


# %% [code]
result_table['classifiers']=['LR','RF', 'GB']
result_table.set_index('classifiers', inplace=True)
lines=['--',':','-.']
aucs=[0.717, 0.718, 0.712]

fig = plt.figure(figsize=(8,6))
count=0
for i in result_table.index:
    print(lines[count])
    
    plt.plot(result_table.loc[i]['fpr'],
             result_table.loc[i]['tpr'], linestyle=lines[count], drawstyle='steps',
             label="{}, AUC={:.3f}".format(i, aucs[count]))
    count=count+1
    
plt.plot([0,1], [0,1], color='black', linestyle='-')

plt.xticks(np.arange(0.0, 1.1, step=0.1))
plt.xlabel("Flase Positive Rate", fontsize=15)

plt.yticks(np.arange(0.0, 1.1, step=0.1))
plt.ylabel("True Positive Rate", fontsize=15)

plt.title('ROC Curve', fontweight='bold', fontsize=15)
plt.legend(prop={'size':13}, loc='lower right')
plt.savefig(INPUT_DIR+"res.svg")
plt.show()


# %% [code]


# %% [code]


# %% [code]
result_table['classifiers']=['LR','RF', 'GB']
result_table.set_index('classifiers', inplace=True)
lines=['--',':','-.']
aucs=[0.717, 0.718, 0.712]

fig = plt.figure(figsize=(8,6))
count=0
for i in result_table.index:
    print(lines[count])
    
    plt.plot(result_table.loc[i]['fpr'],
             result_table.loc[i]['tpr'], linestyle=lines[count], drawstyle='steps',
             label="{}, AUC={:.3f}".format(i, aucs[count]))
    count=count+1
    
plt.plot([0,1], [0,1], color='black', linestyle='-')

plt.xticks(np.arange(0.0, 1.1, step=0.1))
plt.xlabel("Flase Positive Rate", fontsize=15)

plt.yticks(np.arange(0.0, 1.1, step=0.1))
plt.ylabel("True Positive Rate", fontsize=15)

plt.title('ROC Curve', fontweight='bold', fontsize=15)
plt.legend(prop={'size':13}, loc='lower right')
plt.savefig(INPUT_DIR+"res.svg")
plt.show()


# %% [code]


# %% [code]
